# Supplementary material for: Promoting generic drug usage in Japan: correlation between generic drug usage and monthly personal income
Source: J Pharm Policy Pract. 2023 Feb 22;16:27. doi: 10.1186/s40545-023-00532-5 (PMC9948395; doi:10.1186/s40545-023-00532-5)
Supplement: Supplementary file 1 — Additional file 1: Table S1. Monthly personal income and the usage rate of generic drugs in prescriptions by each prefecture. [file 40545_2023_532_MOESM1_ESM.xlsx]

## Sheet: 1
Table S1 Monthly personal income and the usage rate of generic drugs in prescriptions by each prefecture
Prefecture	Monthly personal income (Thousand Yen)	The usage rate of generic drugs in out-of-hospital outpatient prescriptions (%)
		Myslee Tablets 5mg	Myslee Tablets 10mg	Lendormin D Tablets 0.25mg	Lendormin Tablets 0.25mg	Solanax Tablets 0.8mg	Halcion Tablets 0.25mg	MEILAX TABLETS 1mg	Amoban Tablets 7.5mg	Evamyl Tablets 1mg	GRANDAXIN Tab. 50	Rohypnol Tablets 1mg	Rohypnol Tablets 2mg	Rhythmy Tablets 2mg	CONSTAN 0.4mg. TABLETS	WYPAX TABLETS 0.5	Benzalin Tablets 5mg	EURODIN 2mg. TABLETS	2mg. CERCINE TABLETS	Amoban Tablets 10mg	Lexotan Tablets 5mg	Silece Tablets 1mg	Lexotan Tablets 2mg	Silece Tablets 2mg	Rhythmy Tablets 1mg	LORAMET TABLETS 1MG	WYPAX TABLETS 1.0	5mg. CERCINE TABLETS	Depakene R Tablets 200mg	EXCEGRAN Tablets 100mg	RIVOTRIL Tablets 0.5mg	SELENICA-R Granules 40%	TOPINA Tablets 100mg	Tegretol Tablets 200mg	Tegretol Tablets 100mg	Depakene R Tablets 100mg	SELENICA-R Tablets 200mg	Landsen Tablets 0.5mg	ALEVIATIN Tablets 100mg	Depakene Syrup 5%	RIVOTRIL Tablets 1mg	Depakene Tablets 200mg	SELENICA Granules 40%	ALEVIATIN Powders 10%	HYDANTOL TABLETS 25mg	Tegretol Powders 50%	TOPINA Tablets 25mg	Landsen Tablets 1mg	RIVOTRIL Tablets 2mg
Hokkaido	288.6	49.9452	25.0038	58.2754	72.8127	60.2521	43.9769	53.2893	61.52	26.2086	43.9219	73.352	73.0145	51.435	89.3506	62.7132	28.8833	50.8575	67.6371	47.2867	45.6977	86.1011	43.0312	85.9497	49.6242	73.7914	68.717	47.761	51.4393	46.9494	18.2389	21.7076	27.7858	47.9109	41.4165	42.6069	95.5734	81.7611	4.41946	34.4974	20.9463	67.5579	42.0763	3.17074	41.5782	36.7283	45.0828	79.0537	8.98336
Aomori	254.9	46.628	29.356	54.0462	68.4181	60.7831	48.412	54.0435	54.4484	20.2525	61.4001	76.873	64.278	38.6902	86.6181	61.4718	37.8149	40.5242	66.0156	53.1824	39.4157	77.1783	38.1496	83.9791	33.2898	79.7475	57.951	81.7375	41.5608	29.3806	13.2082	20.9405	7.10247	26.0707	30.7864	20.8966	94.1552	86.7918	27.8543	28.3002	10.8978	59.0952	32.8025	17.0753	13.2914	20.7289	12.7546	89.1022	13.5658
Iwate	260.7	44.0353	26.6325	68.0775	63.5185	65.2012	38.6578	57.3897	51.2042	18.0009	43.6424	63.5007	68.5925	67.2274	90.2664	75.2322	16.9231	47.7655	48.6949	46.7956	72.1654	93.4685	67.5343	89.9725	73.9507	81.9991	76.9946	36.0383	56.4363	31.6556	11.1452	23.313	26.0634	46.741	48.033	43.6575	97.5535	88.8548	9.05715	57.9287	7.05157	67.052	40.4331	6.69168	4.26084	40.8826	0	92.9484	20.1092
Miyagi	311	48.6286	23.1716	61.8186	69.3065	59.5483	48.3891	59.8864	54.2301	19.5988	51.8961	57.2407	68.3578	32.2469	90.4367	66.847	30.2711	44.2025	50.3712	45.2684	56.4533	95.891	51.4258	95.1144	36.3904	80.4012	76.3817	58.632	45.5875	25.2563	22.8491	17.047	21.3649	37.2769	22.5638	30.0019	94.2792	77.1509	32.8573	30.0499	18.2889	70.6513	26.2227	4.48901	9.2565	32.9296	5.36305	81.7111	2.87622
Akita	261.7	52.3719	32.1824	53.3173	67.1634	55.6791	37.3803	37.3362	48.5313	19.4845	51.9436	56.8435	60.728	45.7795	91.81	64.1788	50.29	29.2224	44.49	43.9862	32.1451	96.9055	35.5973	96.2855	47.203	80.5155	51.4722	25.987	39.285	18.31	4.63269	11.3249	0	30.2393	29.6288	33.6687	98.2778	95.3673	24.1827	34.2306	7.88216	41.3	23.1518	1.82433	42.1986	30.4087	0	92.1178	0
Yamagata	270.4	47.6832	27.0512	72.1718	74.2245	66.5788	48.3797	58.6619	66.3143	21.0701	53.0843	73.2491	67.5727	68.9325	85.7641	67.6043	53.0679	32.6032	59.0589	44.4658	46.6261	89.683	47.0209	93.4382	54.446	78.9299	65.4091	46.4031	47.6059	31.8669	44.6196	39.9748	19.07	54.6941	47.2443	50.6498	98.2196	55.3804	26.5594	32.7219	43.7715	62.8389	40.0692	7.06308	24.4886	41.1685	0	56.2285	37.4687
Fukushima	289.6	48.829	19.9107	56.5571	72.3301	57.7651	40.8043	49.4557	39.5867	15.1505	39.9113	57.8572	57.7081	37.1601	88.0478	54.817	21.8015	38.3416	41.0506	40.5027	38.612	92.2562	35.047	94.7559	45.237	84.8495	58.1259	22.6729	46.205	30.1473	24.498	17.3013	23.5649	39.6673	35.0089	39.9737	95.4016	75.502	2.30827	38.6727	10.4475	52.8467	38.9369	0	25.8756	36.3222	29.1739	89.5525	23.9024
Ibaraki	332.8	44.9419	16.6245	54.9457	70.367	58.1004	46.4164	54.9259	48.8107	45.3359	30.5117	69.1463	66.9143	41.4272	90.6741	55.8227	38.7274	41.6776	50.1766	36.9156	52.8014	87.1318	52.1172	85.1127	37.6186	54.6641	49.6185	33.0502	55.1812	36.2786	11.6388	3.44341	11.0168	50.8133	39.9998	46.5257	91.9294	88.3612	3.92027	42.2829	13.5286	61.3602	26.0082	2.3244	22.7984	19.4246	29.8246	86.4714	22.5161
Tochigi	329.1	43.2071	18.3028	52.7112	64.1652	68.8847	33.9531	43.6363	33.3142	45.3131	31.6674	63.8026	65.0379	34.8969	79.2182	52.4818	22.6505	35.0108	46.903	51.4021	51.1235	89.4804	46.0032	93.7739	36.8129	54.6869	54.4425	41.4246	48.913	41.2622	13.9682	12.137	23.4054	45.9739	35.8988	27.5251	97.228	86.0318	2.41995	27.1927	6.92985	71.2968	19.194	7.12143	40.2439	18.3153	28.6085	93.0702	2.84724
Gunma	313.8	50.5883	20.182	65.9605	71.2276	58.2951	45.7519	49.8262	52.0406	27.0799	45.1703	77.286	66.9378	40.077	93.3265	54.4005	37.5147	43.4375	54.307	41.4842	46.313	83.8986	36.995	91.0097	30.1606	72.9201	60.163	49.8667	49.6348	29.0943	19.5687	14.2763	13.0816	49.7556	40.1222	36.1357	97.7618	80.4313	6.22394	51.1075	27.032	71.1352	52.7882	7.21121	11.2928	17.0836	0	72.968	4.74162
Saitama	327.5	54.6657	26.0023	54.5108	68.3101	59.473	43.9298	56.22	55.0793	37.7722	41.5597	74.4886	75.0991	42.9037	88.1924	63.4652	30.1354	41.6684	51.5802	45.7998	59.7003	84.0121	54.5566	84.1423	40.973	62.2278	64.3438	49.5433	46.1964	31.5419	25.5926	10.2617	15.8038	49.7247	38.4199	36.7457	94.0721	74.4074	5.50944	41.5309	23.0862	68.2395	23.002	11.7024	9.71493	29.9476	29.5856	76.9138	17.4182
Chiba	338.6	50.8667	21.3969	57.1174	66.2196	55.3076	44.1972	53.7412	52.945	13.1608	30.0029	75.6871	71.9677	40.2176	90.3334	67.9021	33.9294	37.4393	45.1914	42.8475	51.954	86.6023	44.8222	87.3882	38.1284	86.8392	71.3938	32.1611	48.3097	32.2141	24.457	9.60399	39.4754	43.2293	39.5173	37.4921	95.7877	75.543	12.7763	53.5521	15.6603	63.4182	29.4268	2.52987	9.57444	26.6467	26.1732	84.3397	27.8519
Tokyo	407	45.2764	25.1323	49.4208	57.147	55.2119	36.0125	50.7504	43.3758	29.8236	31.3345	78.9608	76.0821	32.8928	87.2192	57.203	25.1973	37.7926	40.944	35.1769	45.3459	74.3127	44.1302	73.2762	32.2244	70.1764	56.8451	33.7624	49.3267	31.1666	15.7136	9.12843	27.0723	38.4355	36.0731	35.381	95.4381	84.2864	8.4714	37.1854	14.4938	61.1127	33.7477	4.98538	20.0268	16.9352	20.6003	85.5062	26.8474
Kanagawa	362.8	43.6877	21.9961	52.0503	55.0572	51.0895	37.2864	49.6355	51.0197	20.5368	32.1703	73.3077	70.9989	36.0035	92.5731	56.7528	24.8744	41.9693	43.4259	45.6896	45.9786	81.5098	45.4997	79.1683	37.743	79.4632	59.7911	36.4473	49.7279	33.4916	17.0209	5.55188	20.0115	40.9111	37.8049	40.883	94.0099	82.9791	15.8411	37.3951	18.9244	60.2881	30.3446	7.06667	18.0755	16.2404	15.3235	81.0756	12.9414
Niigata	284.2	54.6293	36.9624	59.2822	66.3637	67.4744	46.5688	57.2146	54.6384	24.1767	51.4004	62.0944	61.5949	43.5613	86.5286	60.2664	39.1144	43.7017	47.5951	49.3929	51.2843	96.354	47.0732	94.7028	39.8903	75.8233	66.013	54.1456	44.0264	33.1889	26.6044	5.05457	10.4596	35.1852	33.8773	35.392	97.747	73.3956	8.16928	29.7384	34.7726	74.1156	26.4532	0.605373	8.78514	33.5265	0	65.2274	27.8357
Yamanashi	294	47.7105	29.709	58.3324	79.4954	70.909	43.672	60.2104	60.8783	33.2219	47.0813	84.0979	78.0115	28.8649	82.9917	64.3998	41.5689	53.3837	52.8983	63.3989	58.0778	68.0743	32.3821	67.088	19.4739	66.7781	65.8186	22.8172	46.2164	30.6702	20.1517	11.1844	0	41.0599	39.5406	59.0903	95.0669	79.8483	1.00593	51.4351	17.9621	84.0748	46.0297	0.866206	13.3439	21.0843	0	82.0379	9.91208
Nagano	305	50.3956	19.2973	61.9022	80.4042	68.6864	56.0584	55.9912	72.4493	23.0765	37.5102	84.4735	83.0702	36.5654	85.7623	66.4366	42.7603	41.5071	54.5758	61.3622	39.3764	92.6276	34.2225	86.927	35.2725	76.9235	78.6908	22.2445	45.419	33.5445	32.0345	12.8402	5.6976	51.3094	44.9276	37.9103	98.8472	67.9655	4.07833	53.159	51.696	77.1785	50.9869	2.58434	27.0244	46.1885	16.6289	48.304	39.5618
Toyama	298.5	40.5082	15.664	46.6582	67.8665	52.5328	26.1348	51.171	41.0252	46.1906	43.1613	75.81	72.0247	39.9376	85.8401	46.7644	36.7458	34.7443	36.6226	32.6118	37.2769	70.1961	31.905	64.8856	57.4972	53.8094	45.9676	10.0774	50.2711	27.7073	15.5006	11.1771	12.292	50.8246	52.1881	46.9921	97.6826	84.4994	10.7127	34.1366	11.366	49.4316	26.8267	0	2.02758	41.5264	0	88.634	45.0809
Ishikawa	309.8	39.0493	18.4908	44.8722	44.0821	49.9969	38.0084	35.0051	32.603	39.3017	40.5342	50.1524	40.3849	41.2933	82.0966	39.5775	9.847	20.1228	33.6831	25.0492	22.5617	91.5251	26.7633	93.2748	35.2125	60.6983	49.8827	25.3335	43.9865	29.7248	6.41156	16.0097	41.9989	38.8136	29.5026	22.066	94.2074	93.5884	1.34323	36.7319	8.61638	53.5436	54.7745	1.19413	10.2743	34.4686	10.487	91.3836	5.43276
Fukui	303.9	52.6982	22.6726	68.9876	72.865	63.4109	50.1266	50.47	59.9349	14.3861	41.1036	65.1851	61.0793	49.7602	86.2122	52.7191	23.0388	36.6544	51.3836	44.8493	38.2684	95.0874	42.8258	90.8844	44.5794	85.6139	49.2613	50.504	55.6588	36.8053	13.0317	24.91	14.5544	45.9088	39.0758	43.8438	93.8235	86.9683	2.45846	43.088	11.0372	68.5722	57.009	3.05994	29.2135	31.7078	9.38178	88.9628	5.52867
Gifu	308.3	43.6055	24.3083	57.9397	64.4976	69.7766	45.1223	54.3319	43.2348	24.3143	37.6302	69.2524	73.1464	35.0557	72.7667	61.447	13.1921	28.463	53.7835	38.7019	36.5741	85.6692	26.355	84.2589	23.0942	75.6857	62.4079	40.5177	42.807	28.2673	46.5966	22.5277	30.9924	40.5225	30.9136	34.5198	94.7417	53.4034	2.34412	41.8944	41.4586	63.5097	32.4465	4.31577	23.6317	23.1815	7.19916	58.5414	33.5906
Shizuoka	323.1	46.935	28.6578	55.7027	74.3979	62.6124	45.4028	54.2236	48.1035	33.8188	37.3888	72.8253	71.937	41.4921	87.689	62.1848	22.2052	31.54	42.5384	48.9404	54.6199	88.5156	50.6672	90.1206	36.6172	66.1812	66.643	36.503	46.0711	25.2361	11.0154	6.39318	7.16495	38.5554	35.1614	30.6847	94.0295	88.9846	1.19913	39.3526	4.61972	56.4369	29.6084	3.26906	7.71534	25.3117	9.14359	95.3803	0
Aichi	357.8	48.1015	22.1281	54.7963	70.3879	63.866	41.3344	48.2739	54.4312	28.2888	43.5758	66.4008	66.9461	39.956	82.458	62.7729	25.6485	38.3844	47.2569	50.0222	37.272	88.6294	38.288	91.1989	53.7127	71.7112	59.5867	45.0952	44.361	26.0973	19.7233	16.9082	17.6843	36.5199	33.1747	35.4085	95.7298	80.2767	2.61627	59.8078	14.0485	63.2094	42.6808	1.28108	14.9334	27.2271	5.66549	85.9515	22.4089
Mie	333.5	47.0306	21.9867	51.6553	73.0746	64.3592	45.5641	44.8101	44.432	4.80687	42.2429	64.1231	58.6623	33.6009	80.6037	64.7337	11.9097	40.1109	47.1767	32.6266	52.5296	93.5043	51.1091	96.9602	45.3002	95.1931	69.6587	31.2273	47.6045	34.6218	20.2905	6.67755	7.53399	37.6209	32.4568	40.3797	94.8422	79.7095	15.3161	54.3101	24.0576	60.5725	31.5051	2.85163	16.1485	24.001	27.3247	75.9424	39.1958
Shiga	330.1	38.1345	22.8568	51.6147	59.5819	72.1793	33.0909	42.578	47.4651	27.3353	30.6047	53.2564	37.5526	45.8031	74.3887	39.8216	40.7777	30.8555	35.0651	30.6032	50.5882	92.4244	52.844	94.7734	33.2675	72.6647	46.7633	24.3024	44.8265	21.6303	18.6513	18.6885	15.1674	37.4431	31.4388	32.6763	95.6621	81.3487	0	38.5864	40.8227	76.6139	54.3442	0.540858	51.8892	28.5242	14.6441	59.1773	78.2522
Kyoto	339.9	45.2176	13.6195	52.4913	66.6954	69.4112	42.5504	44.1345	55.3994	4.98693	27.8445	56.4051	53.9541	27.1676	71.7692	51.9892	18.6803	33.8411	48.3123	40.1325	51.1941	91.9951	34.7284	89.9969	36.2787	95.0131	54.7745	38.161	40.8183	20.1878	31.3358	6.22381	11.6655	31.3438	27.8625	34.4276	96.6353	68.6642	1.13995	21.3108	53.9591	52.7792	27.5736	0	15.3462	15.1861	6.5129	46.0409	63.2485
Osaka	355.7	38.7392	19.9977	48.7145	61.4631	60.5247	43.3688	43.2289	48.7708	8.34703	30.9877	61.3427	56.2708	27.4367	79.4947	46.2723	16.1576	29.0631	40.7061	33.8981	39.8759	83.0432	35.7882	85.5864	26.4431	91.653	48.9911	37.2874	39.1545	23.54	53.2991	7.24319	14.7843	33.1	29.3234	31.961	95.0207	46.7009	4.5759	39.7022	44.7359	58.7106	19.7914	0.693868	29.5374	18.3501	21.8181	55.2641	42.7673
Hyogo	328	42.6444	23.5381	56.4001	58.7435	64.8487	35.1726	45.3505	40.9073	13.0417	38.5424	59.797	61.4545	28.4149	76.6097	52.7362	19.7896	36.954	43.4869	34.6887	45.1246	87.0209	42.6685	87.5503	30.171	86.9583	52.6728	44.2215	46.3286	25.3404	48.6119	9.74778	7.34235	37.6959	29.6299	39.3164	93.9161	51.3881	25.7152	51.7622	34.9123	65.2722	19.3834	0.489996	26.434	20.6283	6.93029	65.0877	46.3834
Nara	326.2	46.913	19.4596	50.084	58.723	65.7849	42.5082	43.7416	45.2642	4.41074	34.6159	72.9712	81.3113	32.9464	74.1	54.4309	35.4485	27.4438	32.5867	40.7785	46.0363	78.2593	34.2806	72.484	30.6836	95.5893	64.0299	32.4554	46.2524	28.6472	33.9318	21.9404	8.25135	41.5017	34.483	37.7275	98.4873	66.0682	2.80785	40.29	30.7224	72.0203	36.243	0	46.6319	35.3533	26.8161	69.2776	10.9749
Wakayama	310	44.834	17.1319	44.3223	60.8901	68.1692	31.3395	40.1409	41.4921	2.85953	38.715	43.1892	44.1615	32.4095	64.6261	40.4922	8.80736	28.3147	29.4739	39.7299	42.9403	96.9594	28.1051	97.567	32.6462	97.1405	28.9662	22.7353	31.8089	18.5018	34.111	6.95004	19.802	27.1743	22.8376	26.0004	96.7258	65.889	14.7035	37.887	24.591	39.6944	11.2542	3.06854	4.46546	13.1777	0	75.409	49.4041
Tottori	275.7	52.055	35.6318	67.4124	75.7568	63.4869	47.4141	59.5554	53.8742	23.0328	42.1948	64.8217	65.4933	62.8934	81.7688	50.7196	26.3224	28.3013	47.9362	49.6278	14.3797	93.5071	30.4837	92.898	48.7555	76.9672	77.8845	44.4711	39.633	25.4064	7.95709	10.5438	9.41551	37.2844	36.7044	27.6759	92.0757	92.0429	0	68.0344	20.8853	71.1544	44.1275	0	6.11678	29.1161	0	79.1147	0
Shimane	278.2	58.8593	35.4819	72.3278	79.5218	66.3959	48.1891	60.4484	64.8022	7.8915	41.7264	71.0414	68.3574	63.3154	79.8886	59.1587	26.3845	24.8684	51.4404	60.4532	31.6653	96.4149	35.701	96.0742	66.1029	92.1085	63.4234	58.1099	59.6431	31.7218	3.87947	25.1725	8.71576	51.4846	48.6209	46.1927	92.329	96.1205	0	61.6297	2.38783	76.4533	45.6621	0	48.5034	30.5064	0	97.6122	13.9678
Oakayama	298.9	53.6955	29.349	57.4004	73.3061	49.5596	39.7782	53.6769	49.8017	14.4889	44.4756	75.0924	76.9879	33.6986	90.8502	63.8685	22.7338	29.9278	41.6203	36.2204	49.3402	78.5039	42.3543	79.2562	41.5704	85.5111	70.9644	38.0358	41.9112	34.2025	62.3236	13.5052	6.88155	33.7461	31.7824	36.5716	95.8593	37.6764	1.93297	46.0217	38.2606	57.4929	17.8822	1.40595	25.7078	13.2159	18.0257	61.7394	45.6998
Hiroshima	330.1	41.5623	24.8246	56.8052	65.6861	49.1498	38.7743	47.4364	46.6064	7.18463	34.8644	71.4352	76.8606	34.5799	91.6832	62.9057	37.1907	36.1016	43.1061	37.906	44.1937	82.6308	44.021	80.2188	36.3291	92.8154	71.8315	23.656	40.5546	30.6681	51.9389	10.2687	27.5431	34.1031	28.1046	29.2947	92.4897	48.0611	1.46431	36.1745	54.7218	60.1135	24.4486	0.966765	49.4179	14.6177	42.9337	45.2782	49.6957
Yamaguchi	303.7	45.2239	25.3358	61.9549	69.3278	53.6597	43.2652	45.5912	58.9747	11.4524	38.7751	78.0587	68.7853	43.0906	93.7587	59.2709	28.3456	26.2108	39.1078	45.8119	53.2493	81.2738	43.2629	73.1912	34.0419	88.5476	75.6723	30.3739	40.8498	25.1909	17.1142	14.375	0	23.8411	21.7804	35.8171	92.4082	82.8858	1.0991	27.9834	29.0641	46.7631	42.2443	0	20.0455	10.3393	0	70.9359	28.91
Tokushima	297.6	35.0862	25.7997	45.47	60.202	36.494	37.4858	30.4003	24.3211	8.44401	22.51	55.181	54.3743	11.5202	91.3864	54.2947	11.9037	13.7881	19.4472	19.3749	33.2309	78.3162	55.5782	76.6331	14.2158	91.556	71.6587	23.6661	29.7855	22.708	78.0629	1.44363	9.0832	19.6721	16.6761	14.9754	92.9777	21.9371	4.54555	37.6692	50.0169	29.683	29.7594	0	43.7321	10.3834	13.8269	49.9831	0
Kagawa	302.8	45.1136	18.2508	55.1591	65.7001	81.169	37.0382	52.3063	29.8143	21.6715	36.67	77.0595	57.3588	20.8199	67.5134	55.7609	41.455	35.2947	43.1257	31.5489	46.9081	72.4095	48.3688	91.8429	27.9247	78.3285	72.1282	29.0842	42.8184	25.2587	78.4869	16.8304	11.478	33.8307	28.1617	21.9565	94.1822	21.5131	12.8593	45.3683	80.6388	36.5918	32.9514	0	35.4539	23.8435	0	19.3612	37.3081
Ehime	286.2	53.5411	25.6049	64.4849	68.2942	47.0857	46.3368	51.285	58.7646	11.1583	32.0125	75.3561	71.9049	51.3039	95.2561	63.2261	21.6619	30.1239	37.5006	46.9018	56.8665	81.7541	51.2027	83.5055	41.3943	88.8417	72.8381	34.3628	41.3911	30.4335	88.784	24.686	6.9443	32.2998	26.1049	41.7195	94.1043	11.216	0.633006	53.6541	84.8375	63.7101	21.3037	0	28.1233	11.4022	0	15.1625	70.7357
Kochi	275.9	46.1629	30.0252	48.8383	65.2415	70.4129	31.1627	45.0179	46.358	8.05231	29.6149	66.2262	52.9351	34.9043	74.8853	55.2591	28.8204	33.657	46.3662	25.5559	38.0219	80.6316	37.4778	90.5325	46.3058	91.9477	54.889	13.6789	43.1681	39.4944	30.6085	1.09878	15.9255	37.5632	29.3436	25.4016	97.5276	69.3915	2.39819	41.2594	49.7936	74.0728	35.2785	0	24.6294	22.605	0	50.2064	16.0809
Fukuoka	310.3	47.7034	23.098	63.2657	68.2946	58.0402	49.9056	50.2323	49.6786	16.2639	32.9664	76.2437	73.1514	38.3867	89.833	60.955	19.4623	41.8441	40.8908	52.5794	42.2346	86.3266	44.4646	89.7952	37.1152	83.7361	62.3709	33.3742	45.2909	27.36	27.0537	9.61317	7.83501	43.952	34.3258	36.8146	92.7324	72.9463	3.46589	37.0263	37.2972	77.432	27.6306	0.281387	41.9743	22.473	0	62.7028	35.0658
Saga	271.5	51.482	28.9733	63.4673	79.4851	63.2414	37.4008	50.2747	43.567	11.0671	30.646	68.2372	71.7178	36.5064	88.2017	59.2326	52.918	27.1312	37.7302	43.2793	31.8703	93.401	27.908	94.6404	32.7178	88.9329	66.8375	20.5048	49.3615	25.5578	47.4141	14.561	16.6486	59.3398	44.7227	34.8511	92.8455	52.5859	14.9251	39.8939	42.8957	74.4241	25.7381	0	27.0533	54.3458	36.4871	57.1043	59.9591
Nagasaki	278.9	48.0322	29.4894	63.5671	60.4746	71.6109	36.3385	45.3504	54.1973	21.601	40.0912	74.9026	72.7185	46.3887	80.6862	56.334	64.2439	39.6165	38.5349	48.7191	34.8517	87.5407	41.3454	92.0263	43.774	78.399	70.5794	28.4176	44.4294	28.1241	36.1049	11.9248	0	37.0169	37.033	27.8172	95.1507	63.8951	13.2024	43.4904	36.0745	62.9147	45.6549	0.585289	18.5005	26.7666	0	63.9255	8.22637
Kumamoto	279	50.2952	22.2854	44.1163	76.5004	51.2401	47.8311	43.4825	55.427	14.9296	34.2601	67.9421	78.7791	35.5823	93.3452	59.0192	49.2043	37.4907	48.9605	38.891	36.8756	91.0914	36.9696	90.0203	35.0567	85.0704	71.7849	39.2645	56.3539	17.3651	4.30078	13.4061	18.0754	44.2439	31.0599	38.5767	94.3509	95.6992	5.07748	51.4886	7.20392	78.0133	28.9804	0.563011	16.0923	31.4617	0	92.7961	5.0112
Oita	286	44.7068	31.9216	56.4544	72.564	54.8071	30.0124	41.3056	36.6442	6.02574	24.4244	60.5873	56.3461	17.6874	90.2288	59.4191	6.59549	22.0891	32.8904	27.1905	34.0229	89.7732	35.7208	94.1898	27.9203	93.9743	50.3937	27.1492	35.7871	26.6589	23.2747	11.6031	10.7575	27.647	24.4427	28.9765	97.1785	76.7253	2.45442	47.8742	31.5641	76.0835	24.0518	1.19274	75.6036	9.48517	0	68.4359	14.7939
Miyazaki	254.9	51.6899	35.8573	70.2726	73.1013	69.7681	56.9369	58.4022	63.2559	6.97714	49.6888	86.605	81.8735	39.7759	85.3485	68.8119	44.4782	54.4516	56.1668	31.665	51.1325	68.0287	44.907	71.5962	37.7489	93.0229	74.6417	28.8162	56.3428	37.5708	47.0187	13.9566	4.66318	41.9851	37.8907	38.4252	96.9614	52.9813	26.434	34.7534	27.5584	65.8726	37.9901	5.27264	17.0878	10.8395	0	72.4416	27.2959
Kagoshima	269.3	54.3486	24.9238	61.1645	71.5351	51.9079	55.3411	51.5398	67.9041	6.32213	45.3795	81.9543	84.7579	41.825	95.3272	60.0147	21.3244	35.5738	52.9154	52.6699	52.5385	69.9264	41.1206	76.4333	43.5893	93.6779	63.6127	49.4523	42.7021	29.5402	10.9092	3.46971	4.32904	34.5445	28.7486	32.3547	94.5278	89.0908	8.94247	39.6493	21.5225	79.3379	21.6657	0.450876	54.2528	20.5012	5.27091	78.4775	16.1753
Okinawa	261.6	51.9799	28.5801	74.2539	80.2418	63.1321	67.5746	70.5201	84.6647	22.908	51.6459	85.4045	82.9443	75.742	95.4441	78.9802	21.9229	65.0812	71.2941	71.4659	52.0591	93.258	58.2627	92.8581	69.1371	77.092	79.5561	59.3934	66.6831	37.5408	73.5869	10.6809	20.4072	64.1764	52.6627	60.9105	98.1496	26.4131	6.1985	40.7436	75.7856	73.4932	33.7306	2.53316	19.9573	37.8795	32.3788	24.2144	75.302
[truncated: 1,274 more columns]
