# Supplementary material for: Promoting generic drug usage in Japan: correlation between generic drug usage and monthly personal income
Source: J Pharm Policy Pract. 2023 Feb 22;16:27. doi: 10.1186/s40545-023-00532-5 (PMC9948395; doi:10.1186/s40545-023-00532-5)
Supplement: Supplementary file 2 — Additional file 2: Table S2. Correlation coefficients between the usage rate of generic drugs and monthly personal income for outpatient out-of-hospital prescriptions in each prefecture. [file 40545_2023_532_MOESM2_ESM.xlsx]

## Sheet: 外来院外
Table S2 Correlation coefficients between the usage rate of generic drugs and monthly personal income for outpatient out-of-hospital prescriptions in each prefecture
Drug	Code	Therapeutic categories of Standard Commodity Classification Number	Correlation coefficient	P-value
Myslee Tablets 5mg	112	Hypnotics and sedative, antianxietics	-0.393283	< 0.05
Myslee Tablets 10mg	112	Hypnotics and sedative, antianxietics	-0.542453	< 0.05
Lendormin D Tablets 0.25mg	112	Hypnotics and sedative, antianxietics	-0.462676	< 0.05
Lendormin Tablets 0.25mg	112	Hypnotics and sedative, antianxietics	-0.444221	< 0.05
Solanax Tablets 0.8mg	112	Hypnotics and sedative, antianxietics	-0.087039	0.560737
Halcion Tablets 0.25mg	112	Hypnotics and sedative, antianxietics	-0.284237	0.0528309
MEILAX TABLETS 1mg	112	Hypnotics and sedative, antianxietics	-0.251188	0.0885464
Amoban Tablets 7.5mg	112	Hypnotics and sedative, antianxietics	-0.311953	< 0.05
Evamyl Tablets 1mg	112	Hypnotics and sedative, antianxietics	0.192775	0.194209
GRANDAXIN Tab. 50	112	Hypnotics and sedative, antianxietics	-0.47961	< 0.05
Rohypnol Tablets 1mg	112	Hypnotics and sedative, antianxietics	-0.128646	0.388803
Rohypnol Tablets 2mg	112	Hypnotics and sedative, antianxietics	-0.123711	0.407403
Rhythmy Tablets 2mg	112	Hypnotics and sedative, antianxietics	-0.403961	< 0.05
CONSTAN 0.4mg. TABLETS	112	Hypnotics and sedative, antianxietics	-0.19961	0.178563
WYPAX TABLETS 0.5	112	Hypnotics and sedative, antianxietics	-0.323149	< 0.05
Benzalin Tablets 5mg	112	Hypnotics and sedative, antianxietics	-0.28328	0.0536682
EURODIN 2mg. TABLETS	112	Hypnotics and sedative, antianxietics	-0.10893	0.466094
2mg. CERCINE TABLETS	112	Hypnotics and sedative, antianxietics	-0.292993	< 0.05
Amoban Tablets 10mg	112	Hypnotics and sedative, antianxietics	-0.231221	0.117873
Lexotan Tablets 5mg	112	Hypnotics and sedative, antianxietics	0.131494	0.378299
Silece Tablets 1mg	112	Hypnotics and sedative, antianxietics	-0.068211	0.648699
Lexotan Tablets 2mg	112	Hypnotics and sedative, antianxietics	0.0319399	0.831228
Silece Tablets 2mg	112	Hypnotics and sedative, antianxietics	-0.149068	0.317291
Rhythmy Tablets 1mg	112	Hypnotics and sedative, antianxietics	-0.341254	< 0.05
LORAMET TABLETS 1MG	112	Hypnotics and sedative, antianxietics	-0.192775	0.194209
WYPAX TABLETS 1.0	112	Hypnotics and sedative, antianxietics	-0.298333	< 0.05
5mg. CERCINE TABLETS	112	Hypnotics and sedative, antianxietics	-0.12627	0.397696
Depakene R Tablets 200mg	113	Antiepileptics	-0.1216	0.415514
EXCEGRAN Tablets 100mg	113	Antiepileptics	-0.0683247	0.648152
RIVOTRIL Tablets 0.5mg	113	Antiepileptics	-0.0753476	0.614708
SELENICA-R Granules 40%	113	Antiepileptics	-0.28319	0.0537475
TOPINA Tablets 100mg	113	Antiepileptics	0.296315	< 0.05
Tegretol Tablets 200mg	113	Antiepileptics	-0.109847	0.462325
Tegretol Tablets 100mg	113	Antiepileptics	-0.174962	0.239484
Depakene R Tablets 100mg	113	Antiepileptics	-0.080505	0.590627
SELENICA-R Tablets 200mg	113	Antiepileptics	-0.146372	0.326221
Landsen Tablets 0.5mg	113	Antiepileptics	0.0753476	0.614708
ALEVIATIN Tablets 100mg	113	Antiepileptics	-0.207979	0.160667
Depakene Syrup 5%	113	Antiepileptics	-0.0492174	0.74251
RIVOTRIL Tablets 1mg	113	Antiepileptics	-0.0792988	0.596222
Depakene Tablets 200mg	113	Antiepileptics	-0.135743	0.362944
SELENICA Granules 40%	113	Antiepileptics	-0.105237	0.481433
ALEVIATIN Powders 10%	113	Antiepileptics	-0.00731412	0.961084
HYDANTOL TABLETS 25mg	113	Antiepileptics	-0.0611988	0.682801
Tegretol Powders 50%	113	Antiepileptics	-0.286571	0.0508311
TOPINA Tablets 25mg	113	Antiepileptics	0.320145	< 0.05
Landsen Tablets 1mg	113	Antiepileptics	0.0792988	0.596222
RIVOTRIL Tablets 2mg	113	Antiepileptics	0.0969752	0.516689
ALEVIATIN Tablets 25mg	113	Antiepileptics	0.0611988	0.682801
Depakene Tablets 100mg	113	Antiepileptics	0.0976933	0.513574
SELENICA Granules 20%	113	Antiepileptics	0.00507234	0.973006
LOXONIN TABLETS 60mg	114	Antipyretics, analgesics and anti-inflammatory agents	-0.573248	< 0.05
Mobic Tablets 10mg	114	Antipyretics, analgesics and anti-inflammatory agents	-0.216308	0.144193
Hypen Tablets 200mg	114	Antipyretics, analgesics and anti-inflammatory agents	-0.537699	< 0.05
Voltaren Tablets 25mg	114	Antipyretics, analgesics and anti-inflammatory agents	-0.0566039	0.705497
Voltaren SR Capsules 37.5mg	114	Antipyretics, analgesics and anti-inflammatory agents	-0.171522	0.248992
Soleton Tablets 80	114	Antipyretics, analgesics and anti-inflammatory agents	-0.141042	0.344335
BRUFEN Tablets 100	114	Antipyretics, analgesics and anti-inflammatory agents	0.00561856	0.970101
BRUFEN Tablets 200	114	Antipyretics, analgesics and anti-inflammatory agents	-0.0966255	0.51821
Peon tablets 80	114	Antipyretics, analgesics and anti-inflammatory agents	-0.011733	0.93761
NIFLAN TABLETS 75ｍｇ	114	Antipyretics, analgesics and anti-inflammatory agents	-0.0711604	0.634561
Mirapex-LA Tablets 1.5mg	116	Antiperkinsonism agents	0.193445	0.192635
Comtan Tablets 100mg	116	Antiperkinsonism agents	-0.0896836	0.548844
MENESIT Tablets 100	116	Antiperkinsonism agents	-0.0392631	0.793301
MADOPAR Combination Tablets	116	Antiperkinsonism agents	0.0073296	0.961002
BI・Sifrol Tablets 0.5mg	116	Antiperkinsonism agents	0.0991363	0.507344
NEODOPASTON COMBINATION TABLETS L100	116	Antiperkinsonism agents	-0.183458	0.217066
Mirapex-LA Tablets 0.375mg	116	Antiperkinsonism agents	-0.114609	0.443024
BI・Sifrol Tablets 0.125mg	116	Antiperkinsonism agents	0.26149	0.0758236
EC・Doparl Tablets	116	Antiperkinsonism agents	-0.142484	0.339373
Symmetrel Tablets 50mg	116	Antiperkinsonism agents	-0.460265	< 0.05
AKINETON Tablets 1mg	116	Antiperkinsonism agents	-0.0249081	0.868008
ARTANE TABLETS（2mg）	116	Antiperkinsonism agents	-0.128297	0.390102
Parlodel Tablets 2.5mg	116	Antiperkinsonism agents	-0.052442	0.726276
Permax Tablets 250μg	116	Antiperkinsonism agents	-0.00905013	0.951857
CABASER Tab. 1.0mg	116	Antiperkinsonism agents	-0.0770029	0.606934
NEODOPASOL Combination Tablets	116	Antiperkinsonism agents	0.16851	0.257525
CABASER Tab. 0.25mg	116	Antiperkinsonism agents	-0.00337037	0.982062
Symmetrel Tablets 100mg	116	Antiperkinsonism agents	-0.239798	0.104485
Symmetrel Powders 10%	116	Antiperkinsonism agents	-0.352725	< 0.05
TRIHEXYPHENIDYL HCl 2mg TAIYO	116	Antiperkinsonism agents	0.11568	0.438746
REFLEX TABLETS 15mg	117	Psychotropic agents	-0.220255	0.136838
REMERON Tablets 15mg	117	Psychotropic agents	0.220255	0.136838
DEPAS TABLETS 0.5mg	117	Psychotropic agents	-0.539651	< 0.05
JZOLOFT OD Tablets 25mg	117	Psychotropic agents	0.242344	0.100745
Paxil Tablets 10mg	117	Psychotropic agents	-0.0291661	0.845699
JZOLOFT OD Tablets 50mg	117	Psychotropic agents	-0.0480263	0.748536
Seroquel 100mg Tablets	117	Psychotropic agents	-0.0842414	0.573448
Seroquel 250mg Tablets	117	Psychotropic agents	-0.227983	0.123254
LIMAS tablets 200	117	Psychotropic agents	-0.195571	0.187695
RIZE TABLETS 5mg	117	Psychotropic agents	-0.132965	0.372938
DEPAS TABLETS 1mg	117	Psychotropic agents	-0.327977	< 0.05
DEPROMEL TABLETS 25mg	117	Psychotropic agents	-0.265958	0.0707756
Luvox Tablets 25mg	117	Psychotropic agents	0.0592084	0.6926
RISPERDAL Tablets 1mg	117	Psychotropic agents	-0.339081	< 0.05
RISPERDAL Tablets 2mg	117	Psychotropic agents	-0.0401279	0.788851
RESLIN Tablets 25	117	Psychotropic agents	-0.173598	0.243224
Desyrel Tablets 25	117	Psychotropic agents	0.102632	0.492409
LEVOTOMIN TABLETS 5mg	117	Psychotropic agents	0.239227	0.105338
Hirnamin Tablets 5mg	117	Psychotropic agents	-0.239227	0.105338
LEVOTOMIN TABLETS 25mg	117	Psychotropic agents	0.244032	0.0983218
Hirnamin Tablets 25mg	117	Psychotropic agents	-0.244032	0.0983218
PL Combination Granules	118	Agents used for common cold	0.077253	0.605763
Aricept D Tablets 5mg	119	Other agents affecting central nervous system	-0.558275	< 0.05
CEREDIST OD Tablets 5mg	119	Other agents affecting central nervous system	-0.0276212	0.85378
Aricept D Tablets 10mg	119	Other agents affecting central nervous system	-0.55942	< 0.05
Aricept Tablets 5mg	119	Other agents affecting central nervous system	-0.306561	< 0.05
Aricept D Tablets 3mg	119	Other agents affecting central nervous system	-0.544326	< 0.05
Gramalil Tablets 25mg	119	Other agents affecting central nervous system	-0.418439	< 0.05
Gramalil Tablets 50mg	119	Other agents affecting central nervous system	-0.326777	< 0.05
RINLAXER tablets 250mg	122	Skeletal muscle relaxants	-0.0876183	0.558121
UBRETID TAB. 5mg	123	Autonomic agents	-0.409382	< 0.05
Thiaton Capsules 10mg	123	Autonomic agents	-0.469471	< 0.05
Trancolon Tablets 7.5mg	123	Autonomic agents	0.351486	< 0.05
Distigmine Bromide Tab.5mg"TEVA"	123	Autonomic agents	0.409957	< 0.05
Myonal Tablets 50mg	124	Antispasmodics	-0.474697	< 0.05
Ternelin Tablets 1mg	124	Antispasmodics	-0.416377	< 0.05
Lioresal Tablets 5mg	124	Antispasmodics	0.0387712	0.795835
Buscopan Tablets 10mg	124	Antispasmodics	-0.0159069	0.915486
AROFUTO Tablets 20mg	124	Antispasmodics	-0.297405	< 0.05
Merislon Tablets 6mg	133	Antimotionsickness agents	-0.615448	< 0.05
Cephadol Tablets 25mg	133	Antimotionsickness agents	-0.556964	< 0.05
Merislon Tablets 12mg	133	Antimotionsickness agents	-0.495489	< 0.05
DRAMAMINE TABLETS 50mg	133	Antimotionsickness agents	-0.0834893	0.576887
Halfdigoxin-KY Tablets 0.125	211	Cardiotonics	-0.184289	0.214955
Neuquinon tablets 10mg	211	Cardiotonics	-0.376126	< 0.05
LANIRAPID Tablets 0.05mg	211	Cardiotonics	-0.174105	0.24183
LANIRAPID Tablets 0.1mg	211	Cardiotonics	-0.239049	0.105605
DIGOSIN Tablets 0.125mg	211	Cardiotonics	0.191037	0.198339
KALGUT Tablets 10mg	211	Cardiotonics	-0.110513	0.459601
KALGUT Tablets 5mg	211	Cardiotonics	-0.200582	0.176415
DIGOSIN Tablets 0.25mg	211	Cardiotonics	0.253556	0.085485
MAINTATE Tablets 2.5mg	212	Antiarrhythmic agents	-0.312578	< 0.05
MAINTATE Tablets 5mg	212	Antiarrhythmic agents	-0.369589	< 0.05
SUNRYTHM CAPSULES 50mg	212	Antiarrhythmic agents	-0.155342	0.297117
TENORMIN Tablets 25	212	Antiarrhythmic agents	-0.320245	< 0.05
Ancaron Tablets 100mg	212	Antiarrhythmic agents	0.0462792	0.7574
Cibenol Tablets 100mg	212	Antiarrhythmic agents	-0.239973	0.104224
SUNRYTHM CAPSULES 25mg	212	Antiarrhythmic agents	-0.00309813	0.983511
TENORMIN Tablets 50	212	Antiarrhythmic agents	-0.185154	0.212773
MAINTATE Tablets 0.625mg	212	Antiarrhythmic agents	-0.113082	0.449164
MEXITIL Capsules 100mg	212	Antiarrhythmic agents	-0.281758	0.0550229
Rythmodan R tablets 150mg	212	Antiarrhythmic agents	-0.330352	< 0.05
Aspenon capsules 20	212	Antiarrhythmic agents	-0.0478899	0.749227
Arotinolol Hydrochloride 10mg DSP	212	Antiarrhythmic agents	-0.197848	0.182507
Cibenol Tablets 100mg	212	Antiarrhythmic agents	-0.0875868	0.558264
INDERAL Tablets 10mg	212	Antiarrhythmic agents	-0.0946493	0.526843
MEXITIL Capsules 50mg	212	Antiarrhythmic agents	-0.127673	0.392429
Arotinolol Hydrochloride 5mg DSP	212	Antiarrhythmic agents	-0.00629644	0.966495
Rythmodan capsules 100mg	212	Antiarrhythmic agents	-0.229456	0.120784
Aspenon capsules 10	212	Antiarrhythmic agents	-0.0728025	0.626744
ISOBIDE SYRUP 70% 30mL	213	Diuretics	-0.131955	0.376615
Aldactone-A Tablets 25mg	213	Diuretics	-0.506576	< 0.05
ISOSORBIDE ORAL SOLUTION 70％ 30mL CEO	213	Diuretics	0.131955	0.376615
LUPRAC Tablets 4mg	213	Diuretics	0.211428	0.153686
DIART Tab. 30mg	213	Diuretics	-0.174893	0.23967
Lasix Tablets 20mg	213	Diuretics	-0.511626	< 0.05
DIART Tab. 60mg	213	Diuretics	-0.403892	< 0.05
LUPRAC Tablets 8mg	213	Diuretics	0.227575	0.123944
Lasix Tablets 40mg	213	Diuretics	-0.487283	< 0.05
FLUITRAN Tablets 1mg	213	Diuretics	-0.0638466	0.669846
FLUITRAN Tablets 2mg	213	Diuretics	-0.255297	0.083286
ISOBIDE SYRUP 70%	213	Diuretics	-0.0172362	0.908451
Lasix Tablets 10mg	213	Diuretics	-0.267567	0.0690239
Aldactone-A Tablets 50mg	213	Diuretics	-0.3574	< 0.05
BAYCARON TABLETS 25mg	213	Diuretics	-0.0169352	0.910044
Lasix Granules	213	Diuretics	-0.377235	< 0.05
OLMETEC OD TABLETS 20mg	214	Antihypertensives	-0.263549	0.0734628
Micardis Tablets 40mg	214	Antihypertensives	-0.223581	0.130861
Micamlo Combination Tablets AP	214	Antihypertensives	-0.273315	0.063046
Micamlo Combination Tablets BP	214	Antihypertensives	-0.539618	< 0.05
AVAPRO Tablets 100mg	214	Antihypertensives	0.320276	< 0.05
OLMETEC OD TABLETS 10mg	214	Antihypertensives	-0.307407	< 0.05
DIOVAN Tablets 80mg	214	Antihypertensives	-0.3159	< 0.05
Micardis Tablets 20mg	214	Antihypertensives	-0.367147	< 0.05
IRBETAN Tablets 100mg	214	Antihypertensives	-0.320276	< 0.05
BLOPRESS TABLETS 4	214	Antihypertensives	-0.52398	< 0.05
UNISIA Combination Tablets HD	214	Antihypertensives	-0.399786	< 0.05
ARTIST TABLETS 10mg	214	Antihypertensives	-0.19523	0.188481
NU-LOTAN Tablets 50mg	214	Antihypertensives	-0.332457	< 0.05
ATELEC Tablets 10	214	Antihypertensives	-0.472654	< 0.05
EXFORGE Combination Tablets	214	Antihypertensives	-0.144376	0.332931
ECARD Combination Tablets HD	214	Antihypertensives	-0.264231	0.0726942
ARTIST TABLETS 2.5mg	214	Antihypertensives	-0.121174	0.417164
DIOVAN Tablets 40mg	214	Antihypertensives	-0.27682	0.059609
UNISIA Combination Tablets LD	214	Antihypertensives	-0.425296	< 0.05
RENIVACE Tablets 5	214	Antihypertensives	-0.467411	< 0.05
TANATRIL Tablets 5	214	Antihypertensives	-0.365805	< 0.05
AVAPRO Tablets 50mg	214	Antihypertensives	0.332265	< 0.05
Cardenalin Tablets 2mg	214	Antihypertensives	-0.102706	0.492096
IRBETAN Tablets 50mg	214	Antihypertensives	-0.332265	< 0.05
BLOPRESS TABLETS 2	214	Antihypertensives	-0.54086	< 0.05
Cardenalin Tablets 1mg	214	Antihypertensives	0.0510159	0.733441
ATELEC Tablets 5	214	Antihypertensives	-0.541807	< 0.05
RENIVACE Tablets 2.5	214	Antihypertensives	-0.365671	< 0.05
ARTIST TABLETS 1.25mg	214	Antihypertensives	0.0120348	0.936009
Maxalt RPD Tablets 10mg	216	Vasoconstrictors	-0.340943	< 0.05
ZomigRM Tablets	216	Vasoconstrictors	-0.105891	0.478699
IMIGRAN Tablets 50mg	216	Vasoconstrictors	-0.138558	0.352985
Metligine tab. 2mg	216	Vasoconstrictors	-0.260302	0.0772137
Norvasc Tablets 5mg	217	Vasodilators	-0.209567	0.157424
Amlodin OD Tablets 5mg	217	Vasodilators	-0.620925	< 0.05
Norvasc OD Tablets 5mg	217	Vasodilators	-0.220625	0.136163
CONIEL Tablets 4	217	Vasodilators	-0.424253	< 0.05
Adalat-CR20	217	Vasodilators	-0.476776	< 0.05
Amlodin Tablets 5mg	217	Vasodilators	-0.539959	< 0.05
Adalat-CR40	217	Vasodilators	-0.501247	< 0.05
HERBESSER R Capsules 100mg	217	Vasodilators	-0.395147	< 0.05
SIGMART Tablets 5mg	217	Vasodilators	-0.471425	< 0.05
Norvasc Tablets 2.5mg	217	Vasodilators	-0.246331	0.0950947
Amlodin OD Tablets 2.5mg	217	Vasodilators	-0.632799	< 0.05
Norvasc OD Tablets 2.5mg	217	Vasodilators	-0.286254	0.0510988
Itorol tab. 20mg	217	Vasodilators	-0.340874	< 0.05
Amlodin Tablets 2.5mg	217	Vasodilators	-0.631463	< 0.05
Vasolan Tablets 40mg	217	Vasodilators	-0.10356	0.488484
Adalat-L20	217	Vasodilators	-0.433433	< 0.05
NitorolR capsules 20mg	217	Vasodilators	-0.187499	0.206933
Adalat-CR10	217	Vasodilators	-0.389933	< 0.05
Adalat-L10	217	Vasodilators	-0.309195	< 0.05
Persantin Tablets 25mg	217	Vasodilators	-0.0831125	0.578614
CRESTOR Tablets 2.5mg	218	Agents for hyperlipidemias	-0.217073	0.142745
CRESTOR Tablets 5mg	218	Agents for hyperlipidemias	-0.143334	0.336469
Lipitor Tablets 10mg	218	Agents for hyperlipidemias	-0.471728	< 0.05
CRESTOR OD Tablets 2.5mg	218	Agents for hyperlipidemias	-0.229491	0.120726
Lipitor Tablets 5mg	218	Agents for hyperlipidemias	-0.618411	< 0.05
MEVALOTIN TABLETS 10mg	218	Agents for hyperlipidemias	-0.551274	< 0.05
LIVALO TABLETS 2mg	218	Agents for hyperlipidemias	-0.27306	0.0633019
LIPIDIL TABLETS 80mg	218	Agents for hyperlipidemias	0.419434	< 0.05
LIVALO TABLETS 1mg	218	Agents for hyperlipidemias	-0.442649	< 0.05
LIVALO OD TABLETS 2mg	218	Agents for hyperlipidemias	-0.380031	< 0.05
LIPOVAS Tablets 5	218	Agents for hyperlipidemias	-0.384771	< 0.05
LIVALO OD TABLETS 1mg	218	Agents for hyperlipidemias	-0.559959	< 0.05
MEVALOTIN TABLETS 5mg	218	Agents for hyperlipidemias	-0.486437	< 0.05
BEZATOL SR Tab. 200mg	218	Agents for hyperlipidemias	-0.398776	< 0.05
LOCHOL Tablets 20mg	218	Agents for hyperlipidemias	-0.426015	< 0.05
Tricor Tablets 80mg	218	Agents for hyperlipidemias	-0.392017	< 0.05
LIPIDIL TABLETS 53.3mg	218	Agents for hyperlipidemias	0.278668	0.0578578
LOCHOL Tablets 30mg	218	Agents for hyperlipidemias	-0.453412	< 0.05
Tricor Tablets 53.3mg	218	Agents for hyperlipidemias	-0.278668	0.0578578
Caduet combination Tablets 4	219	Other cardiovascular agents	-0.280071	0.0565572
RENAGEL Tablets 250mg	219	Other cardiovascular agents	0.119942	0.421948
Caduet combination Tablets 3	219	Other cardiovascular agents	-0.332168	< 0.05
SERMION Tablets 5mg	219	Other cardiovascular agents	-0.653567	< 0.05
JuvelaN Capsules 200mg	219	Other cardiovascular agents	-0.2867	0.0507227
Kalimate Powder	219	Other cardiovascular agents	0.357262	< 0.05
PHOSBLOCK Tablets 250mg	219	Other cardiovascular agents	-0.119942	0.421948
JuvelaN Capsules 100mg	219	Other cardiovascular agents	-0.29424	< 0.05
Cerocral Tablets 20mg	219	Other cardiovascular agents	-0.655962	< 0.05
RISUMIC Tablets 10mg	219	Other cardiovascular agents	-0.158365	0.287696
Caduet combination Tablets 1	219	Other cardiovascular agents	-0.135088	0.365286
KAYEXALATE POWDER	219	Other cardiovascular agents	-0.0319549	0.83115
Caltan Tablets 500	219	Other cardiovascular agents	0.219509	0.138207
Cerocral Tablets 10mg	219	Other cardiovascular agents	-0.331697	< 0.05
MEDICON Tablets 15mg	222	Antitussives	0.539495	< 0.05
Huscode	222	Antitussives	-0.167283	0.261059
Astomin Tablets 10mg	222	Antitussives	-0.0681324	0.649078
MEDICON Powder 10%	222	Antitussives	0.14837	0.319589
MUCODYNE Tablets 500mg	223	Expectorants	-0.528185	< 0.05
MUCODYNE DS 50％	223	Expectorants	-0.580317	< 0.05
Mucosolvan Tablet 15mg	223	Expectorants	-0.396439	< 0.05
MUCODYNE Tablets 250mg	223	Expectorants	-0.484171	< 0.05
MUCODYNE Syrup5％	223	Expectorants	-0.417605	< 0.05
Cleanal TABLETS 200mg	223	Expectorants	0.0376422	0.801658
Mucosolvan DS 1.5％ for Pediatric	223	Expectorants	-0.396984	< 0.05
Mucosolvan Syrup 0.3％ for Pediatric	223	Expectorants	-0.304062	< 0.05
Mucosal L Capsules 45mg	223	Expectorants	0.248484	0.0921468
Bisolvon Tablets 4mg	223	Expectorants	-0.176422	0.235522
SPELEAR tablets 200	223	Expectorants	-0.0376422	0.801658
ASVERIN Tablets20	224	Antitussives and expectorants	-0.171637	0.248672
ASVERIN Tablets10	224	Antitussives and expectorants	-0.0338452	0.82132
CODEINE Phosphate Tablets 5mg PFIZER	224	Antitussives and expectorants	-0.208767	0.159052
Codeine Phosphate Powder TAKEDA	224	Antitussives and expectorants	0.35024	< 0.05
Codeine Phosphate Powder SHIOE	224	Antitussives and expectorants	0.218972	0.139198
Codeine Phosphate Powder MYLAN	224	Antitussives and expectorants	0.0531373	0.72279
Codeine Phosphate Powder	224	Antitussives and expectorants	-0.220596	0.136216
THEODUR Tablets 100mg	225	Bronchodilators	-0.00214634	0.988576
Spiropent Tablet 10μg	225	Bronchodilators	-0.00233383	0.987578
UNIPHYL LA tablets 200mg	225	Bronchodilators	-0.106427	0.476462
THEODUR Tablets 200mg	225	Bronchodilators	0.0489431	0.743897
Meptin syrup 5μg/mL	225	Bronchodilators	-0.253509	0.0855446
Meptin-mini tablets 25μg	225	Bronchodilators	0.0788782	0.598178
Theolong Tablets 100mg	225	Bronchodilators	-0.126365	0.397335
Theolong Tablets 200mg	225	Bronchodilators	-0.199926	0.177862
Hokunalin Dry Syrup for Pediatric Use	225	Bronchodilators	-0.0987323	0.509084
THEODUR Dry syrup 20%	225	Bronchodilators	-0.442144	< 0.05
Meptin tablets 50μg	225	Bronchodilators	-0.14923	0.31676
UNIPHYL LA tablets 400mg	225	Bronchodilators	-0.0266013	0.859124
UNICON Tablets 200mg	225	Bronchodilators	-0.058029	0.69843
Hokunalin Tablets 1mg	225	Bronchodilators	-0.0619798	0.67897
THEODUR Tablets 50mg	225	Bronchodilators	0.0186976	0.900726
BIOFERMIN POWDER	231	Antidiarrheals, intestinal regulators	-0.257643	0.0803953
LOPEMIN Capsules 1mg	231	Antidiarrheals, intestinal regulators	-0.0825392	0.581246
GASCON Tab.40mg	231	Antidiarrheals, intestinal regulators	0.0765307	0.609147
PHELLOBERIN Combination Tablets	231	Antidiarrheals, intestinal regulators	0.316725	< 0.05
GASCON Tab.80mg	231	Antidiarrheals, intestinal regulators	0.298496	< 0.05
Albumin Tannate MYLAN	231	Antidiarrheals, intestinal regulators	-0.0625022	0.676413
GASSAAL TABLETS 40mg	231	Antidiarrheals, intestinal regulators	0.128875	0.387951
LOPEMIN Fine Granules for Children 0.05%	231	Antidiarrheals, intestinal regulators	-0.0312488	0.834829
Albumin Tannate	231	Antidiarrheals, intestinal regulators	0.159839	0.283175
Albumin Tannate KENEI	231	Antidiarrheals, intestinal regulators	0.0343107	0.818903
Pariet tablets 10mg	232	Agents for peptic ulcer	-0.531994	< 0.05
Takepron OD Tablets 15mg	232	Agents for peptic ulcer	-0.558261	< 0.05
Mucosta tablets 100mg	232	Agents for peptic ulcer	-0.583228	< 0.05
Gaster D Tablets 20mg	232	Agents for peptic ulcer	-0.692212	< 0.05
Gaster D Tablets 10mg	232	Agents for peptic ulcer	-0.555769	< 0.05
Promac D tablets 75	232	Agents for peptic ulcer	-0.30826	< 0.05
OMEPRAL Tablets 10	232	Agents for peptic ulcer	-0.412092	< 0.05
Selbex capsules 50mg	232	Agents for peptic ulcer	-0.35627	< 0.05
Dogmatyl Tablets 50mg	232	Agents for peptic ulcer	-0.447768	< 0.05
Acinon Tablets 150mg	232	Agents for peptic ulcer	0.0612684	0.68246
MARZULENE S COMBINATION GRANULES	232	Agents for peptic ulcer	-0.705846	< 0.05
GASTROM Granules	232	Agents for peptic ulcer	-0.0834316	0.577152
Sodium Alginate	232	Agents for peptic ulcer	-0.351462	< 0.05
Selbex fine granules	232	Agents for peptic ulcer	-0.217942	0.141114
Zantac Tablets 150mg	232	Agents for peptic ulcer	-0.409616	< 0.05
Gaster Tablets 10mg	232	Agents for peptic ulcer	-0.184095	0.215446
ULCERLMIN	232	Agents for peptic ulcer	-0.00972113	0.948292
Magnesium Oxide YOSHIDA	234	Antacids	-0.402738	< 0.05
Magnesium Oxide MARUISHI	234	Antacids	-0.182597	0.21927
Magnesium Oxide KENEI	234	Antacids	0.279984	0.056637
Magnesium Oxide NP	234	Antacids	0.0414508	0.782057
Magnesium Oxide MYLAN	234	Antacids	0.0987314	0.509088
ADSORBIN Powder	234	Antacids	-0.0428318	0.774982
Magnesium Oxide	234	Antacids	-0.325401	< 0.05
Sodium Bicarbonate NIKKO	234	Antacids	0.232806	0.115305
Sodium Bicarbonate	234	Antacids	0.29727	< 0.05
Pursennid Tablets 12mg	235	Purgatives and clysters	-0.558632	< 0.05
Laxoberon Solution 0.75%	235	Purgatives and clysters	-0.495242	< 0.05
ALOSENN Granules	235	Purgatives and clysters	0.11287	0.450022
Laxoberon Tablet 2.5mg	235	Purgatives and clysters	-0.329993	< 0.05
URSO tablets 100mg	236	Cholagogues	-0.521701	< 0.05
URSO tablets 50mg	236	Cholagogues	-0.309797	< 0.05
ASACOL tablets 400mg	239	Other agents affecting digestive organs	0.155832	0.295576
PENTASA Tablets 500mg	239	Other agents affecting digestive organs	0.0821304	0.583126
GASMOTIN Tablets 5mg	239	Other agents affecting digestive organs	-0.443374	< 0.05
PENTASA Tablets 250mg	239	Other agents affecting digestive organs	0.078167	0.601492
Saligren Cap. 30mg	239	Other agents affecting digestive organs	0.180505	0.224686
EVOXAC Capsules 30mg	239	Other agents affecting digestive organs	-0.180505	0.224686
Colonel Tablets 500mg	239	Other agents affecting digestive organs	-0.230353	0.119298
CEREKINON Tablets 100mg	239	Other agents affecting digestive organs	-0.129301	0.38637
Polyful Tablets 500mg	239	Other agents affecting digestive organs	0.230353	0.119298
Ganaton Tablets 50mg	239	Other agents affecting digestive organs	-0.366679	< 0.05
Nauzelin Tablets 10	239	Other agents affecting digestive organs	-0.224539	0.129175
Colonel Fine Granules 83.3％	239	Other agents affecting digestive organs	-0.490043	< 0.05
Primperan Tablets 5	239	Other agents affecting digestive organs	-0.186202	0.210149
GASMOTIN Powders	239	Other agents affecting digestive organs	-0.335207	< 0.05
Polyful Fine Granules	239	Other agents affecting digestive organs	0.371071	< 0.05
THYRADIN-S TABLETS 50μg	243	Thyroid and para-thyroid hormone preparations	-0.0966649	0.518038
THYRADIN-S TABLETS 25μg	243	Thyroid and para-thyroid hormone preparations	-0.0632125	0.67294
MERCAZOLE TABLETS 5mg	243	Thyroid and para-thyroid hormone preparations	0.164071	0.270456
THYRADIN-S TABLETS 12.5μg	243	Thyroid and para-thyroid hormone preparations	0.0835287	0.576707
THYRADIN-S TABLETS 100μg	243	Thyroid and para-thyroid hormone preparations	0.477792	< 0.05
THYRADIN-S TABLETS 75μg	243	Thyroid and para-thyroid hormone preparations	-0.115281	0.440337
PROPACIL TABLETS 50mg	243	Thyroid and para-thyroid hormone preparations	0.156769	0.292645
THIURAGYL tablets 50mg	243	Thyroid and para-thyroid hormone preparations	-0.155581	0.296362
LEVOTHYROXINE Na tablets 50μg SANDOZ	243	Thyroid and para-thyroid hormone preparations	0.0951222	0.52477
Prednisolone Tablets 1mg（ASAHI KASEI）	245	Adrenal hormone preparations	-0.233792	0.113731
PREDONINE Tablets 5mg	245	Adrenal hormone preparations	-0.410173	< 0.05
PREDNISOLONE TABLETS 5mg. TAKEDA	245	Adrenal hormone preparations	0.424147	< 0.05
CELESTAMINE	245	Adrenal hormone preparations	0.0014902	0.992068
RINDERON Tablets 0.5mg	245	Adrenal hormone preparations	-0.00584972	0.968871
Prednisolone Tablets 5mg（ASAHI KASEI）	245	Adrenal hormone preparations	-0.0134254	0.928632
PREDNISOLONE TABLETS 2.5mg NP	245	Adrenal hormone preparations	0.000711964	0.99621
PREDNISOLONE TABLETS 1mg	245	Adrenal hormone preparations	0.197786	0.182646
DECADRON Elixir	245	Adrenal hormone preparations	-0.0510546	0.733246
PREDNISOLONE TABLETS 5mg	245	Adrenal hormone preparations	0.34701	< 0.05
PREDNISOLONE TABLETS 1mg MYLAN	245	Adrenal hormone preparations	0.132527	0.374531
PROSTAL TABLETS 25	247	Estrogen and gestagen preparations	-0.273438	0.0629233
Hysron-H Tablets 200mg	247	Estrogen and gestagen preparations	0.226962	0.124988
PROSTAL-L TABLETS 50mg	247	Estrogen and gestagen preparations	-0.194628	0.189875
Provera Tablets 2.5mg	247	Estrogen and gestagen preparations	-0.129502	0.385628
ESTRIEL Tablets 1mg	247	Estrogen and gestagen preparations	-0.173367	0.243862
LUNABELL tablets LD	248	Mixed hormone preparations	-0.235902	0.110413
DINAGEST Tablets 1mg	249	Other hormone preparations (including antihormone preparations)	-0.149838	0.314768
CARNACULIN Tablets 50	249	Other hormone preparations (including antihormone preparations)	-0.346592	< 0.05
CARNACULIN Tablets 25	249	Other hormone preparations (including antihormone preparations)	-0.460615	< 0.05
Clomid tablets 50mg	249	Other hormone preparations (including antihormone preparations)	0.122947	0.410329
HarnalD Tablets 0.2mg	259	Other agents for uro-genital and anal organ	-0.622598	< 0.05
URITOS OD Tablets 0.1mg	259	Other agents for uro-genital and anal organ	0.269098	0.0673897
STAYBLA ODTablets 0.1mg	259	Other agents for uro-genital and anal organ	-0.269098	0.0673897
Eviprostat Tablets DB	259	Other agents for uro-genital and anal organ	0.193116	0.193405
Flivas OD Tablets 75mg	259	Other agents for uro-genital and anal organ	-0.358148	< 0.05
URITOS Tablets 0.1mg	259	Other agents for uro-genital and anal organ	0.301951	< 0.05
STAYBLA Tablets 0.1mg	259	Other agents for uro-genital and anal organ	-0.301951	< 0.05
BUP-4 tablets 10mg	259	Other agents for uro-genital and anal organ	-0.467823	< 0.05
Flivas OD Tablets 50mg	259	Other agents for uro-genital and anal organ	-0.484662	< 0.05
BUP-4 tablets 20mg	259	Other agents for uro-genital and anal organ	-0.0584091	0.696549
Bladderon Tablets 200mg	259	Other agents for uro-genital and anal organ	-0.395301	< 0.05
Flivas OD Tablets 25mg	259	Other agents for uro-genital and anal organ	-0.0239593	0.872994
Flivas Tablets 25mg	259	Other agents for uro-genital and anal organ	-0.0237371	0.874162
HarnalD Tablets 0.1mg	259	Other agents for uro-genital and anal organ	-0.284992	0.0521766
Pollakisu Tablets 2mg	259	Other agents for uro-genital and anal organ	-0.170466	0.251963
Hi-z tablets 50mg	290	Other agents affecting individual organs	-0.0622652	0.677572
Hi-z fine granules 20%	290	Other agents affecting individual organs	-0.0744428	0.618976
Onealfa Tablet 1.0μg	311	Vitamin A, D and preparations	-0.435594	< 0.05
Onealfa Tablet 0.5μg	311	Vitamin A, D and preparations	-0.349946	< 0.05
ALFAROL Capsules 1.0μg	311	Vitamin A, D and preparations	-0.525239	< 0.05
ALFAROL Capsules 0.5μg	311	Vitamin A, D and preparations	-0.354179	< 0.05
ALFAROL Capsules 0.25μg	311	Vitamin A, D and preparations	-0.34413	< 0.05
ROCALTROL Capsules 0.25μg	311	Vitamin A, D and preparations	-0.452757	< 0.05
ROCALTROL Capsules 0.5μg	311	Vitamin A, D and preparations	-0.396453	< 0.05
ALFAROL Solution	311	Vitamin A, D and preparations	0.279796	0.0568096
25mg. ALINAMIN-F SUGAR-COATED TABLETS	312	Vitamin B1 preparations	0.0109101	0.941978
FOLIAMIN TABLETS 5mg	313	Vitamin B preparations (except Vitamin B1)	-0.0252608	0.866156
PANTOSIN Powder 20%	313	Vitamin B preparations (except Vitamin B1)	-0.169638	0.254308
Flavitan tab. 10mg	313	Vitamin B preparations (except Vitamin B1)	0.175625	0.237679
PYDOXAL Tablets 10mg	313	Vitamin B preparations (except Vitamin B1)	0.18846	0.204573
PANTOSIN Tablets 100	313	Vitamin B preparations (except Vitamin B1)	0.14075	0.345345
HIBON tablets 20mg	313	Vitamin B preparations (except Vitamin B1)	0.0797002	0.594357
PYDOXAL Tablets 30mg	313	Vitamin B preparations (except Vitamin B1)	-0.133957	0.369352
Flavitan tab. 5mg	313	Vitamin B preparations (except Vitamin B1)	0.0766727	0.608481
PANTOSIN Tablets 60	313	Vitamin B preparations (except Vitamin B1)	0.197197	0.18398
Juvela Tablets 50mg	315	Vitamin E and preparations	-9.04051e-05	0.999519
Glakay Capsules 15mg	316	Vitamin K and preparations	-0.248116	0.0926459
Cinal	317	Mixed vitamin preparations (except mixed vitamin preparations compounded of vitamin A and D)	-0.0599487	0.688949
VITAMEDIN Combination Capsules B25	317	Mixed vitamin preparations (except mixed vitamin preparations compounded of vitamin A and D)	0.0252188	0.866377
VITANEURIN CAPSULES 50	317	Mixed vitamin preparations (except mixed vitamin preparations compounded of vitamin A and D)	-0.403905	< 0.05
VITANEURIN CAPSULES 25	317	Mixed vitamin preparations (except mixed vitamin preparations compounded of vitamin A and D)	0.403905	< 0.05
Biotin Powder 0.2% ″FUSO″	319	Other vitamin preparations	-0.0526516	0.725224
Biotin Powder 0.2% ″MYLAN″	319	Other vitamin preparations	0.0526516	0.725224
ASPARA-CA Tablets200	321	Calcium compounds and preparations	-0.00547045	0.970889
Calcium Lactate Hydrate YOSHIDA	321	Calcium compounds and preparations	-0.214454	0.147746
Calcium Lactate Hydrate MYLAN	321	Calcium compounds and preparations	-0.0848929	0.570476
Calcium Lactate Hydrate KENEI	321	Calcium compounds and preparations	0.170764	0.251121
Calcium Lactate Hydrate	321	Calcium compounds and preparations	0.0998313	0.504357
Ferromia Tablets 50mg	322	Mineral preparations	-0.281529	0.0552291
ASPARA Potassium Tablets 300mg	322	Mineral preparations	0.328655	< 0.05
Slow-K Tablets 600mg	322	Mineral preparations	0.374784	< 0.05
Ferromia Granules	322	Mineral preparations	0.0378708	0.800478
TRANSAMIN CAPSULES 250mg	332	Hemostatics	-0.296594	< 0.05
TRANSAMIN TABLETS 250mg	332	Hemostatics	0.016065	0.914648
ADONA Tablets 30mg	332	Hemostatics	-0.525507	< 0.05
TRANSAMIN TABLETS 500mg	332	Hemostatics	0.140465	0.346332
TRANSAMIN SYRUP	332	Hemostatics	0.00210434	0.9888
Warfarin tablets 1mg	333	Anticoagulants	-0.20132	0.174796
Warfarin tablets 0.5mg	333	Anticoagulants	-0.196941	0.184561
WARFARIN POTASSIUM TABLETS 1mg NP	333	Anticoagulants	0.13004	0.383638
Plavix Tablets 75mg	339	Other agents relating to blood and body fluides	-0.412102	< 0.05
OPALMON 5μg	339	Other agents relating to blood and body fluides	-0.408729	< 0.05
EPADEL S 900	339	Other agents relating to blood and body fluides	-0.449219	< 0.05
Pletaal OD tablets 100mg	339	Other agents relating to blood and body fluides	-0.380752	< 0.05
Pletaal OD tablets 50mg	339	Other agents relating to blood and body fluides	-0.276838	0.0595914
PRORENAL Tablets 5μg	339	Other agents relating to blood and body fluides	-0.108406	0.468252
ANPLAG Tablets 100mg	339	Other agents relating to blood and body fluides	-0.505624	< 0.05
EPADEL S 600	339	Other agents relating to blood and body fluides	-0.532895	< 0.05
Plavix Tablets 25mg	339	Other agents relating to blood and body fluides	-0.445821	< 0.05
PROCYLIN Tablets 20μg	339	Other agents relating to blood and body fluides	-0.347993	< 0.05
Panaldine Tablets 100mg	339	Other agents relating to blood and body fluides	-0.532624	< 0.05
EPADEL CAPSULES 300	339	Other agents relating to blood and body fluides	-0.220843	0.135767
DORNER Tablets 20μg	339	Other agents relating to blood and body fluides	-0.416905	< 0.05
GLYCYRON Tablets	391	Agents for liver disease	0.053351	0.72172
Neophagen C combination tablet	391	Agents for liver disease	-0.296061	< 0.05
KREMEZIN Fine Granules 2g	392	Antidotes	-0.371856	< 0.05
UZEL tablet 25mg	392	Antidotes	-0.133203	0.372076
KREMEZIN Capsules 200mg	392	Antidotes	-0.0352226	0.814174
Zyloric Tablets 100mg	394	Agents for treatment of gout	-0.371081	< 0.05
Uralyt Combination Tablets	394	Agents for treatment of gout	-0.160316	0.281722
URIADEC Tablets 20mg	394	Agents for treatment of gout	-0.100988	0.499406
Urinorm Tablets 50mg	394	Agents for treatment of gout	-0.217156	0.142588
URIADEC Tablets 40mg	394	Agents for treatment of gout	-0.148293	0.319841
TOPILORIC Tablets 20mg	394	Agents for treatment of gout	0.100988	0.499406
TOPILORIC Tablets 40mg	394	Agents for treatment of gout	0.148293	0.319841
Urinorm Tablets 25mg	394	Agents for treatment of gout	-0.237985	0.107213
Uralyt -U Combination Powder	394	Agents for treatment of gout	-0.410868	< 0.05
Zyloric Tablets 50mg	394	Agents for treatment of gout	-0.372553	< 0.05
BENECID Tablets 250mg	394	Agents for treatment of gout	0.159051	0.285587
JANUVIA Tablets 50mg	396	Antidiabetic agents	-0.137743	0.355849
GLACTIV Tablets 50mg	396	Antidiabetic agents	0.137743	0.355849
METGLUCO Tablets 250mg	396	Antidiabetic agents	0.0447189	0.765344
SEIBULE Tablets 50mg	396	Antidiabetic agents	-0.0298492	0.84213
JANUVIA Tablets 100mg	396	Antidiabetic agents	0.0261069	0.861716
DEBERZA Tablets 20mg	396	Antidiabetic agents	-0.42888	< 0.05
GLACTIV Tablets 100mg	396	Antidiabetic agents	-0.0261069	0.861716
JANUVIA Tablets 25mg	396	Antidiabetic agents	0.0624032	0.676897
Apleway Tablets 20mg	396	Antidiabetic agents	0.42888	< 0.05
BASEN OD Tablets 0.3mg	396	Antidiabetic agents	-0.604803	< 0.05
ACTOS Tablets 15mg	396	Antidiabetic agents	-0.0900502	0.547205
METGLUCO Tablets 500mg	396	Antidiabetic agents	0.171756	0.248338
GLACTIV Tablets 25mg	396	Antidiabetic agents	-0.0624032	0.676897
Amaryl Tablets 1mg	396	Antidiabetic agents	-0.332858	< 0.05
BASEN OD Tablets 0.2mg	396	Antidiabetic agents	-0.477828	< 0.05
METFORMIN HYDROCHLORIDE TABLETS MT「DSEP」250mg	396	Antidiabetic agents	-0.0426788	0.775765
METFORMIN HYDROCHLORIDE TABLETS 250mg MT “TOWA”	396	Antidiabetic agents	0.0986422	0.509473
Metformin Hydrochloride tab.250mgMT「TE」	396	Antidiabetic agents	0.344044	< 0.05
METFORMIN HYDROCHLORIDE TABLETS 250mg NIPRO	396	Antidiabetic agents	-0.119267	0.424584
METFORMIN HYDROCHLORIDE Tab. 250mg MT "SANWA"	396	Antidiabetic agents	-0.56794	< 0.05
SEIBULE OD Tablets 50mg	396	Antidiabetic agents	0.196006	0.186696
BASEN Tablets 0.2mg	396	Antidiabetic agents	-0.0377593	0.801053
BASEN Tablets 0.3mg	396	Antidiabetic agents	-0.16738	0.260778
Amaryl Tablets 0.5mg	396	Antidiabetic agents	-0.0215853	0.88549
Metformin Hydrochloride Tablets 250mgMT“JG”	396	Antidiabetic agents	-0.0939029	0.530121
GLIMICRON Tablets 20mg	396	Antidiabetic agents	0.207527	0.161599
Metformin Hydrochloride MT 250mg NICHIIKO	396	Antidiabetic agents	0.18545	0.21203
Prograf Capsules 1mg	399	Agents affecting metabolism, n.e.c.	-0.0949714	0.525431
Bonoteo Tablets 50mg	399	Agents affecting metabolism, n.e.c.	-0.179235	0.228021
RECALBON Tablets 50mg	399	Agents affecting metabolism, n.e.c.	0.179235	0.228021
Evista® tablets 60mg	399	Agents affecting metabolism, n.e.c.	-0.16933	0.255184
ADETPHOS KOWA GRANULES 10%	399	Agents affecting metabolism, n.e.c.	-0.331615	< 0.05
Neoral Capsules 50mg	399	Agents affecting metabolism, n.e.c.	0.0175138	0.906984
RHEUMATREX CAPSULES 2mg	399	Agents affecting metabolism, n.e.c.	0.100195	0.502795
Bonalon Tablet 35mg	399	Agents affecting metabolism, n.e.c.	-0.533495	< 0.05
Prograf Capsules 0.5mg	399	Agents affecting metabolism, n.e.c.	-0.0962332	0.519918
Careram tablets 25mg	399	Agents affecting metabolism, n.e.c.	0.325575	< 0.05
Bredinin Tablets 50mg	399	Agents affecting metabolism, n.e.c.	0.0618032	0.679836
Neoral Capsules 25mg	399	Agents affecting metabolism, n.e.c.	0.248727	0.0918193
FOSAMAC Tablets 35mg	399	Agents affecting metabolism, n.e.c.	0.276658	0.0597644
BENET Tablets 17.5mg	399	Agents affecting metabolism, n.e.c.	-0.274367	0.0619979
FOIPAN Tablets 100mg	399	Agents affecting metabolism, n.e.c.	-0.383475	< 0.05
Actonel Tablets 17.5mg	399	Agents affecting metabolism, n.e.c.	0.0636068	0.671016
Imuran Tablets 50mg	399	Agents affecting metabolism, n.e.c.	0.236552	0.109408
KINEDAK Tablets 50mg	399	Agents affecting metabolism, n.e.c.	-0.591711	< 0.05
AZANIN Tablets 50mg	399	Agents affecting metabolism, n.e.c.	-0.236552	0.109408
KOLBET Tablets 25mg	399	Agents affecting metabolism, n.e.c.	-0.325575	< 0.05
MONILAC Syrup	399	Agents affecting metabolism, n.e.c.	-0.0727727	0.626885
Trinosin granules 10%	399	Agents affecting metabolism, n.e.c.	0.331615	< 0.05
BENET Tablets 2.5mg	399	Agents affecting metabolism, n.e.c.	-0.152941	0.304737
Bonoteo Tablets 1mg	399	Agents affecting metabolism, n.e.c.	-0.0321518	0.830124
RECALBON Tablets	399	Agents affecting metabolism, n.e.c.	0.0321518	0.830124
ADETPHOS KOWA ENTERIC COATED TABLETS 60	399	Agents affecting metabolism, n.e.c.	0.0174729	0.9072
Actonel Tablets 2.5mg	399	Agents affecting metabolism, n.e.c.	0.152941	0.304737
ADETPHOS KOWA ENTERIC COATED TABLETS 20	399	Agents affecting metabolism, n.e.c.	-0.144121	0.333795
ATP ENTERIC COATED TABLETS 20mg DAIICHISANKYO	399	Agents affecting metabolism, n.e.c.	0.112407	0.451895
TS-1 combination OD tablets 20mg	422	Antimetabolic agents	-0.363177	< 0.05
TS-1 combination OD tablets 25mg	422	Antimetabolic agents	-0.36911	< 0.05
TS-1 combination capsules 20mg	422	Antimetabolic agents	-0.0611511	0.683035
Arimidex Tablets 1mg	429	Other antitumor agents	-0.429968	< 0.05
Femara Tablets 2.5mg	429	Other antitumor agents	-0.377032	< 0.05
Casodex OD Tablet 80mg	429	Other antitumor agents	-0.353321	< 0.05
Casodex Tablet 80mg	429	Other antitumor agents	-0.479001	< 0.05
nolvadex tablets 20mg	429	Other antitumor agents	-0.330543	< 0.05
Odyne Tablets 125mg	429	Other antitumor agents	-0.367635	< 0.05
Aromasin Tablets 25mg	429	Other antitumor agents	0.257721	0.0803004
Fareston Tablets 40	429	Other antitumor agents	-0.139408	0.350008
POLARAMINE Tablets 2mg	441	Antihistamines	0.145648	0.328646
NIPOLAZIN Tablets ３ｍｇ	441	Antihistamines	-0.0349491	0.815592
Zesulan Tablets 3mg	441	Antihistamines	0.0440609	0.7687
HIBERNA SUGAR-COATED TABLETS 25mg	441	Antihistamines	0.310639	< 0.05
PYRETHIA Tablets 25mg	441	Antihistamines	-0.310639	< 0.05
PERIACTIN Syrup	441	Antihistamines	-0.111957	0.453716
POLARAMINE Syrup	441	Antihistamines	0.0228594	0.87878
Tavegyl Tablets 1mg	441	Antihistamines	-0.200159	0.177348
Homoclomin Tablets 10mg	441	Antihistamines	0.177696	0.232103
Rimatil tablets 100mg	442	Agents for stimulation therapy	-0.35529	< 0.05
Rimatil tablets 50mg	442	Agents for stimulation therapy	-0.0278709	0.852473
TALION Tablets 10mg	449	Other antiallergic agents	0.562311	< 0.05
Allegra Tablets 60mg	449	Other antiallergic agents	-0.494759	< 0.05
SINGULAIR Tablets 10mg	449	Other antiallergic agents	-0.128262	0.390232
KIPRES Tablets 10mg	449	Other antiallergic agents	-0.379858	< 0.05
KIPRES Chewable Tablets 5mg	449	Other antiallergic agents	0.0527747	0.724607
TALION OD Tablets 10mg	449	Other antiallergic agents	0.630809	< 0.05
ALLELOCK OD Tablets 5mg	449	Other antiallergic agents	-0.305289	< 0.05
KIPRES Fine Granules 4mg	449	Other antiallergic agents	0.0328135	0.826682
SINGULAIR Chewable Tablets 5mg	449	Other antiallergic agents	-0.0527747	0.724607
Allelock Tablets 5mg	449	Other antiallergic agents	-0.140702	0.345511
ONON Capsules 112.5mg	449	Other antiallergic agents	-0.0774456	0.604862
SINGULAIR Fine Granules 4mg	449	Other antiallergic agents	-0.0328135	0.826682
Alesion Tablets 20	449	Other antiallergic agents	-0.436257	< 0.05
ONON drysyrup	449	Other antiallergic agents	-0.398326	< 0.05
ALLELOCK Granules 0.5%	449	Other antiallergic agents	-0.25694	0.0812529
Claritin tablets 10mg	449	Other antiallergic agents	-0.234567	0.112504
Claritin reditabs tablets 10mg	449	Other antiallergic agents	-0.375895	< 0.05
Zyrtec Tablets 10mg	449	Other antiallergic agents	-0.147929	0.321043
IPD capsules 100mg	449	Other antiallergic agents	-0.0383567	0.797971
Allegra Tablets 30mg	449	Other antiallergic agents	-0.424783	< 0.05
RIZABEN Capsules 100mg	449	Other antiallergic agents	0.1941	0.191104
Shoseiryuto Kracie	520	Chinese medicines	-0.0804566	0.590851
Bushi TSUMURA	590	Other crude drug and chinese medicine formulations	0.144013	0.334163
MEIACT MS FINE GRANULES 10%	613	Antibiotic preparations acting mainly on gram-positive, gram-negative bacteria	-0.396684	< 0.05
FLOMOX Tablets 100mg	613	Antibiotic preparations acting mainly on gram-positive, gram-negative bacteria	-0.185723	0.211345
MEIACT MS TABLETS 100mg	613	Antibiotic preparations acting mainly on gram-positive, gram-negative bacteria	-0.215537	0.145663
FLOMOX Fine Granules for Pediatric 100mg	613	Antibiotic preparations acting mainly on gram-positive, gram-negative bacteria	-0.508111	< 0.05
Cefzon Capsules 100mg	613	Antibiotic preparations acting mainly on gram-positive, gram-negative bacteria	-0.186538	0.209313
Cefzon Fine Granules 10% for Pediatric	613	Antibiotic preparations acting mainly on gram-positive, gram-negative bacteria	-0.311289	< 0.05
Kefral Capsules 250mg	613	Antibiotic preparations acting mainly on gram-positive, gram-negative bacteria	-0.191556	0.1971
BANAN TABLETS 100mg	613	Antibiotic preparations acting mainly on gram-positive, gram-negative bacteria	0.0178181	0.905375
WIDECILLIN FINE GRANULES 20%	613	Antibiotic preparations acting mainly on gram-positive, gram-negative bacteria	-0.146431	0.326024
FOSMICIN DRYSYRUP 400	613	Antibiotic preparations acting mainly on gram-positive, gram-negative bacteria	-0.138992	0.351464
TOMIRON Fine granules 10% for pediatric	613	Antibiotic preparations acting mainly on gram-positive, gram-negative bacteria	-0.32117	< 0.05
BANAN DRY SYRUP 5%	613	Antibiotic preparations acting mainly on gram-positive, gram-negative bacteria	-0.163165	0.273145
FLOMOX Tablets 75mg	613	Antibiotic preparations acting mainly on gram-positive, gram-negative bacteria	-0.324468	< 0.05
Sawacillin Capsules 250	613	Antibiotic preparations acting mainly on gram-positive, gram-negative bacteria	0.239967	0.104233
Sawacillin Tablets 250	613	Antibiotic preparations acting mainly on gram-positive, gram-negative bacteria	0.163549	0.272003
Sawacillin Fine Granules 10%	613	Antibiotic preparations acting mainly on gram-positive, gram-negative bacteria	0.0460769	0.758429
Kefral Granules 10% for Pediatric	613	Antibiotic preparations acting mainly on gram-positive, gram-negative bacteria	-0.0804858	0.590716
Keflex Capsules 250mg	613	Antibiotic preparations acting mainly on gram-positive, gram-negative bacteria	-0.047562	0.750889
PASETOCIN Fine Granules 10%	613	Antibiotic preparations acting mainly on gram-positive, gram-negative bacteria	-0.0822323	0.582657
PASETOCIN Tablets 250mg	613	Antibiotic preparations acting mainly on gram-positive, gram-negative bacteria	-0.163549	0.272003
PASETOCIN Capsules 125	613	Antibiotic preparations acting mainly on gram-positive, gram-negative bacteria	-0.243745	0.0987299
Clarith tablets 200	614	Antibiotic preparations acting mainly on gram-positive bacteria and mycoplasma	-0.371764	< 0.05
Klaricid Tablets 200mg	614	Antibiotic preparations acting mainly on gram-positive bacteria and mycoplasma	0.0828567	0.579788
ZITHROMAC Tablets 250mg	614	Antibiotic preparations acting mainly on gram-positive bacteria and mycoplasma	0.0688305	0.645719
Clarith dry syrup 10% for pediatric	614	Antibiotic preparations acting mainly on gram-positive bacteria and mycoplasma	-0.47646	< 0.05
Clarith tablets 50 for pediatric	614	Antibiotic preparations acting mainly on gram-positive bacteria and mycoplasma	-0.577898	< 0.05
Rulid Tablets 150mg	614	Antibiotic preparations acting mainly on gram-positive bacteria and mycoplasma	0.0635429	0.671327
Klaricid Dry Syrup 10% for Pediatric Use	614	Antibiotic preparations acting mainly on gram-positive bacteria and mycoplasma	0.35311	< 0.05
Klaricid Tablets 50mg for Pediatric Use	614	Antibiotic preparations acting mainly on gram-positive bacteria and mycoplasma	0.0907487	0.544088
ZITHROMAC Fine Granules for Pediatric Use 10%	614	Antibiotic preparations acting mainly on gram-positive bacteria and mycoplasma	-0.285775	0.0515058
MINOMYCIN TABLETS 50mg	615	Antibiotic preparations acting mainly on gram-positive, gram-negative bacteria, rickettsia and chlamydia	-0.0852981	0.568631
MINOMYCIN CAPSULES 100mg	615	Antibiotic preparations acting mainly on gram-positive, gram-negative bacteria, rickettsia and chlamydia	-0.138329	0.353787
MINOMYCIN GRANULES 2%	615	Antibiotic preparations acting mainly on gram-positive, gram-negative bacteria, rickettsia and chlamydia	0.0503843	0.736622
RIFADIN CAPSULES 150mg	616	Antibiotic preparations acting mainly on acid-fast bacteria	-0.0633005	0.67251
VFEND Tablets 50mg	617	Antibiotic preparations acting mainly on mold	0.307645	< 0.05
FUNGIZONE ORAL SUSPENSION	617	Antibiotic preparations acting mainly on mold	-0.219762	0.137742
HALIZON Syrup	617	Antibiotic preparations acting mainly on mold	0.219762	0.137742
Azulfidine EN tablets 500mg	621	Sulfonamide preparations	-0.191358	0.197571
Azulfidine EN tablets 250mg	621	Sulfonamide preparations	-0.0303337	0.839601
Salazopyrin Tablets 500mg	621	Sulfonamide preparations	0.282076	0.0547378
Esanbutol Tablets 250mg	622	Anti-tuberculous agents	0.325575	< 0.05
EBUTOL 250mg Tablets	622	Anti-tuberculous agents	-0.325575	< 0.05
NEOISCOTIN Tablets 100mg	622	Anti-tuberculous agents	0.28671	0.0507141
CRAVIT TABLETS 500mg	624	Synthetic antibacterials	-0.435996	< 0.05
OZEX Fine granules 15% for pediatric	624	Synthetic antibacterials	-0.341975	< 0.05
CRAVIT TABLETS 250mg	624	Synthetic antibacterials	-0.234168	0.113134
OZEX Tablets 150mg	624	Synthetic antibacterials	-0.0363018	0.808586
Baraclude Tablets 0.5mg	625	Anti-virus agents	0.117442	0.431759
Famvir Tablets 250mg	625	Anti-virus agents	0.316398	< 0.05
VALTREX Tablets 500mg	625	Anti-virus agents	-0.340151	< 0.05
VALTREX Granules 50%	625	Anti-virus agents	-0.350589	< 0.05
Zovirax Tablets 200mg	625	Anti-virus agents	0.0978714	0.512803
ITRIZOLE Capsules 50	629	Other chemotherapeutics	0.11118	0.456878
Lamisil Tablets 125mg	629	Other chemotherapeutics	-0.175492	0.23804
BAKTAR Combination Tablets	629	Other chemotherapeutics	0.01796	0.904624
BAKTAR Combination Granules	629	Other chemotherapeutics	-0.0606614	0.685442
Lactose MYLAN	711	Excipients	-0.0727713	0.626892
Lactose Hydrate	711	Excipients	-0.0691702	0.644087
Purified Ｗater KENEI	713	Solvents	0.133574	0.370735
Purified Ｗater	713	Solvents	0.034362	0.818637
Simple Syrup MARUISHI	714	Flavoring, odor improving and coloring agents	-0.253939	0.0849967
Simple Syrup	714	Flavoring, odor improving and coloring agents	-0.00320375	0.982949
Simple Syrup KENEI	714	Flavoring, odor improving and coloring agents	0.0982251	0.511274
OXYCONTIN Tablets 5mg	811	Opium alkaloids preparations	-0.185402	0.21215
OXYCONTIN Tablets 20mg	811	Opium alkaloids preparations	-0.176375	0.23565
OXYCONTIN Tablets 10mg	811	Opium alkaloids preparations	-0.113153	0.44888
Morphine Hydrochloride 10mg DSP	811	Opium alkaloids preparations	0.236974	0.108757
