# Supplementary material for: Promoting generic drug usage in Japan: correlation between generic drug usage and monthly personal income
Source: J Pharm Policy Pract. 2023 Feb 22;16:27. doi: 10.1186/s40545-023-00532-5 (PMC9948395; doi:10.1186/s40545-023-00532-5)
Supplement: Supplementary file 3 — Additional file 3: Table S3. Correlation coefficients between the usage rate of generic drugs and monthly personal income for outpatient in-hospital prescriptions in each prefecture. [file 40545_2023_532_MOESM3_ESM.xlsx]

## Sheet: 外来院内
Table S3 Correlation coefficients between the usage rate of generic drugs and monthly personal income for outpatient in-hospital prescriptions in each prefecture
Drug	Code	Therapeutic categories of Standard Commodity Classification Number	Correlation coefficient	P-value
Myslee Tablets 10mg	112	Hypnotics and sedative, antianxietics	-0.0134673	0.92841
Myslee Tablets 5mg	112	Hypnotics and sedative, antianxietics	-0.318381	< 0.05
Lendormin Tablets 0.25mg	112	Hypnotics and sedative, antianxietics	-0.567454	< 0.05
Lendormin D Tablets 0.25mg	112	Hypnotics and sedative, antianxietics	-0.191351	0.197587
Halcion Tablets 0.25mg	112	Hypnotics and sedative, antianxietics	-0.417627	< 0.05
Solanax Tablets 0.8mg	112	Hypnotics and sedative, antianxietics	0.0107659	0.942744
Rohypnol Tablets 1mg	112	Hypnotics and sedative, antianxietics	-0.0935705	0.531585
CONSTAN 0.4mg. TABLETS	112	Hypnotics and sedative, antianxietics	-0.312007	< 0.05
Amoban Tablets 7.5mg	112	Hypnotics and sedative, antianxietics	-0.405054	< 0.05
Rohypnol Tablets 2mg	112	Hypnotics and sedative, antianxietics	-0.277151	0.0592928
EURODIN 2mg. TABLETS	112	Hypnotics and sedative, antianxietics	-0.435317	< 0.05
2mg. CERCINE TABLETS	112	Hypnotics and sedative, antianxietics	-0.297611	< 0.05
Silece Tablets 1mg	112	Hypnotics and sedative, antianxietics	-0.290795	< 0.05
WYPAX TABLETS 0.5	112	Hypnotics and sedative, antianxietics	-0.173089	0.24463
Lexotan Tablets 5mg	112	Hypnotics and sedative, antianxietics	0.0445684	0.766111
Lexotan Tablets 2mg	112	Hypnotics and sedative, antianxietics	-0.117002	0.433497
Silece Tablets 2mg	112	Hypnotics and sedative, antianxietics	-0.143156	0.337076
WYPAX TABLETS 1.0	112	Hypnotics and sedative, antianxietics	-0.0455263	0.76123
5mg. CERCINE TABLETS	112	Hypnotics and sedative, antianxietics	0.0909715	0.543096
Depakene R Tablets 200mg	113	Antiepileptics	-0.209314	0.157937
EXCEGRAN Tablets 100mg	113	Antiepileptics	-0.246556	0.0947831
TOPINA Tablets 50mg	113	Antiepileptics	0.101907	0.495489
RIVOTRIL Tablets 0.5mg	113	Antiepileptics	0.0295187	0.843856
Tegretol Tablets 200mg	113	Antiepileptics	-0.199151	0.179586
SELENICA-R Granules 40%	113	Antiepileptics	-0.306301	< 0.05
Landsen Tablets 0.5mg	113	Antiepileptics	-0.0295187	0.843856
Tegretol Tablets 100mg	113	Antiepileptics	-0.116167	0.43681
Depakene R Tablets 100mg	113	Antiepileptics	-0.0201705	0.89295
Depakene Tablets 200mg	113	Antiepileptics	-0.161523	0.278067
ALEVIATIN Tablets 100mg	113	Antiepileptics	0.153716	0.302263
ALEVIATIN Powders 10%	113	Antiepileptics	-0.0538081	0.719433
SELENICA Granules 40%	113	Antiepileptics	0.0977695	0.513244
Depakene Syrup 5%	113	Antiepileptics	0.375429	< 0.05
RIVOTRIL Tablets 1mg	113	Antiepileptics	0.243425	0.0991877
Tegretol Powders 50%	113	Antiepileptics	-0.0223916	0.881243
LOXONIN TABLETS 60mg	114	Antipyretics, analgesics and anti-inflammatory agents	-0.470472	< 0.05
Hypen Tablets 200mg	114	Antipyretics, analgesics and anti-inflammatory agents	-0.161373	0.27852
Mobic Tablets 10mg	114	Antipyretics, analgesics and anti-inflammatory agents	-0.179487	0.227355
Voltaren Tablets 25mg	114	Antipyretics, analgesics and anti-inflammatory agents	-0.238739	0.106072
Soleton Tablets 80	114	Antipyretics, analgesics and anti-inflammatory agents	-0.248031	0.092762
Voltaren SR Capsules 37.5mg	114	Antipyretics, analgesics and anti-inflammatory agents	-0.287545	0.0500146
BRUFEN Tablets 100	114	Antipyretics, analgesics and anti-inflammatory agents	-0.178381	0.23028
NIFLAN TABLETS 75ｍｇ	114	Antipyretics, analgesics and anti-inflammatory agents	-0.102182	0.494319
MENESIT Tablets 100	116	Antiperkinsonism agents	-0.220306	0.136745
BI・Sifrol Tablets 0.5mg	116	Antiperkinsonism agents	-0.171357	0.249455
NEODOPASTON COMBINATION TABLETS L100	116	Antiperkinsonism agents	-0.035811	0.811126
Symmetrel Tablets 50mg	116	Antiperkinsonism agents	-0.435272	< 0.05
AKINETON Tablets 1mg	116	Antiperkinsonism agents	0.0405357	0.786755
BI・Sifrol Tablets 0.125mg	116	Antiperkinsonism agents	0.00655136	0.96514
ARTANE TABLETS（2mg）	116	Antiperkinsonism agents	0.116069	0.437197
DEPAS TABLETS 0.5mg	117	Psychotropic agents	-0.402761	< 0.05
JZOLOFT OD Tablets 25mg	117	Psychotropic agents	-0.0538503	0.719222
Seroquel 100mg Tablets	117	Psychotropic agents	0.144853	0.331319
RISPERDAL Oral Solution	117	Psychotropic agents	-0.0965032	0.518742
LIMAS tablets 200	117	Psychotropic agents	-0.0258266	0.863186
RIZE TABLETS 5mg	117	Psychotropic agents	-0.106712	0.475274
Seroquel 250mg Tablets	117	Psychotropic agents	0.0335955	0.822617
DEPROMEL TABLETS 25mg	117	Psychotropic agents	-0.117368	0.432049
Luvox Tablets 25mg	117	Psychotropic agents	-0.00766327	0.959228
RISPERDAL Tablets 1mg	117	Psychotropic agents	-0.358819	< 0.05
DEPAS TABLETS 1mg	117	Psychotropic agents	-0.200547	0.176492
RESLIN Tablets 25	117	Psychotropic agents	-0.022502	0.880662
PL Combination Granules	118	Agents used for common cold	-0.257561	0.0804945
Aricept D Tablets 5mg	119	Other agents affecting central nervous system	-0.474034	< 0.05
Aricept D Tablets 10mg	119	Other agents affecting central nervous system	-0.381233	< 0.05
Aricept Tablets 5mg	119	Other agents affecting central nervous system	-0.376304	< 0.05
Gramalil Tablets 25mg	119	Other agents affecting central nervous system	-0.392916	< 0.05
Xylocaine Viscous 2%	121	Local anesthetics	-0.107782	0.470835
UBRETID TAB. 5mg	123	Autonomic agents	-0.229903	0.120042
Thiaton Capsules 10mg	123	Autonomic agents	0.0347348	0.816703
Trancolon Tablets 7.5mg	123	Autonomic agents	0.187762	0.206285
Myonal Tablets 50mg	124	Antispasmodics	-0.500068	< 0.05
Ternelin Tablets 1mg	124	Antispasmodics	-0.398953	< 0.05
Buscopan Tablets 10mg	124	Antispasmodics	-0.0841425	0.5739
DACTIL Tab. 50mg	124	Antispasmodics	0.0845523	0.572029
Merislon Tablets 6mg	133	Antimotionsickness agents	-0.341848	< 0.05
Cephadol Tablets 25mg	133	Antimotionsickness agents	-0.406854	< 0.05
Merislon Tablets 12mg	133	Antimotionsickness agents	-0.377571	< 0.05
Neuquinon tablets 10mg	211	Cardiotonics	-0.351548	< 0.05
Halfdigoxin-KY Tablets 0.125	211	Cardiotonics	0.0905943	0.544776
LANIRAPID Tablets 0.1mg	211	Cardiotonics	-0.25984	0.0777588
LANIRAPID Tablets 0.05mg	211	Cardiotonics	0.0120198	0.936088
Effortil Tablets 5mg	211	Cardiotonics	0.414744	< 0.05
DIGOSIN Tablets 0.25mg	211	Cardiotonics	0.127487	0.393126
MAINTATE Tablets 2.5mg	212	Antiarrhythmic agents	-0.334444	< 0.05
MAINTATE Tablets 5mg	212	Antiarrhythmic agents	-0.250186	0.0898677
SUNRYTHM CAPSULES 50mg	212	Antiarrhythmic agents	-0.335921	< 0.05
TENORMIN Tablets 25	212	Antiarrhythmic agents	-0.257628	0.0804133
TENORMIN Tablets 50	212	Antiarrhythmic agents	-0.355254	< 0.05
SUNRYTHM CAPSULES 25mg	212	Antiarrhythmic agents	-0.121371	0.4164
MEXITIL Capsules 100mg	212	Antiarrhythmic agents	-0.352684	< 0.05
Rythmodan R tablets 150mg	212	Antiarrhythmic agents	-0.415142	< 0.05
MAINTATE Tablets 0.625mg	212	Antiarrhythmic agents	0.0278059	0.852813
Arotinolol Hydrochloride 10mg DSP	212	Antiarrhythmic agents	-0.516895	< 0.05
INDERAL Tablets 10mg	212	Antiarrhythmic agents	-0.167444	0.260594
MEXITIL Capsules 50mg	212	Antiarrhythmic agents	-0.300435	< 0.05
Cibenol Tablets 100mg	212	Antiarrhythmic agents	-0.152737	0.305391
Rythmodan capsules 100mg	212	Antiarrhythmic agents	-0.203065	0.171009
Arotinolol Hydrochloride 5mg DSP	212	Antiarrhythmic agents	-0.064709	0.665647
Aldactone-A Tablets 25mg	213	Diuretics	-0.146827	0.324703
Lasix Tablets 20mg	213	Diuretics	-0.289139	< 0.05
DIART Tab. 30mg	213	Diuretics	-0.0162562	0.913636
DIART Tab. 60mg	213	Diuretics	-0.271042	0.0653582
FLUITRAN Tablets 2mg	213	Diuretics	-0.302187	< 0.05
LUPRAC Tablets 4mg	213	Diuretics	-0.116865	0.43404
Lasix Tablets 40mg	213	Diuretics	-0.191702	0.19675
FLUITRAN Tablets 1mg	213	Diuretics	-0.0136104	0.927652
LUPRAC Tablets 8mg	213	Diuretics	0.0609826	0.683863
Lasix Tablets 10mg	213	Diuretics	0.0572854	0.702114
OLMETEC OD TABLETS 20mg	214	Antihypertensives	-0.235495	0.111047
Micardis Tablets 40mg	214	Antihypertensives	-0.172691	0.245734
Micamlo Combination Tablets AP	214	Antihypertensives	0.0764889	0.609344
Micamlo Combination Tablets BP	214	Antihypertensives	-0.245938	0.0956397
DIOVAN Tablets 80mg	214	Antihypertensives	-0.191426	0.197407
AVAPRO Tablets 100mg	214	Antihypertensives	0.237536	0.107897
OLMETEC OD TABLETS 10mg	214	Antihypertensives	-0.142626	0.338886
ATELEC Tablets 10	214	Antihypertensives	-0.348831	< 0.05
NU-LOTAN Tablets 50mg	214	Antihypertensives	-0.144233	0.333417
IRBETAN Tablets 100mg	214	Antihypertensives	-0.237536	0.107897
ARTIST TABLETS 10mg	214	Antihypertensives	-0.265691	0.0710694
BLOPRESS TABLETS 4	214	Antihypertensives	-0.134497	0.367406
Micardis Tablets 20mg	214	Antihypertensives	0.0167042	0.911266
UNISIA Combination Tablets HD	214	Antihypertensives	-0.216351	0.144112
EXFORGE Combination Tablets	214	Antihypertensives	0.0159202	0.915415
TANATRIL Tablets 5	214	Antihypertensives	-0.322106	< 0.05
ARTIST TABLETS 2.5mg	214	Antihypertensives	0.0621925	0.677928
NU-LOTAN Tablets 25mg	214	Antihypertensives	0.0945214	0.527404
RENIVACE Tablets 5	214	Antihypertensives	-0.431362	< 0.05
DIOVAN Tablets 40mg	214	Antihypertensives	-0.0698781	0.640692
Cardenalin Tablets 2mg	214	Antihypertensives	0.210923	0.154693
Metligine tab. 2mg	216	Vasoconstrictors	-0.318083	< 0.05
Norvasc OD Tablets 5mg	217	Vasodilators	-0.190765	0.198989
Norvasc Tablets 5mg	217	Vasodilators	-0.290295	< 0.05
Amlodin OD Tablets 5mg	217	Vasodilators	-0.480055	< 0.05
CONIEL Tablets 4	217	Vasodilators	-0.387142	< 0.05
Adalat-CR20	217	Vasodilators	-0.367756	< 0.05
Amlodin Tablets 5mg	217	Vasodilators	-0.574365	< 0.05
HERBESSER R Capsules 100mg	217	Vasodilators	-0.495595	< 0.05
Adalat-CR40	217	Vasodilators	-0.176031	0.236579
SIGMART Tablets 5mg	217	Vasodilators	-0.352673	< 0.05
Norvasc Tablets 2.5mg	217	Vasodilators	-0.247219	0.0938696
Norvasc OD Tablets 2.5mg	217	Vasodilators	-0.298146	< 0.05
Amlodin OD Tablets 2.5mg	217	Vasodilators	-0.351371	< 0.05
Amlodin Tablets 2.5mg	217	Vasodilators	-0.375312	< 0.05
Itorol tab. 20mg	217	Vasodilators	-0.104895	0.482866
Adalat-L20	217	Vasodilators	-0.332901	< 0.05
Adalat-L10	217	Vasodilators	-0.110261	0.460629
CRESTOR Tablets 2.5mg	218	Agents for hyperlipidemias	-0.340026	< 0.05
Lipitor Tablets 10mg	218	Agents for hyperlipidemias	-0.330824	< 0.05
CRESTOR Tablets 5mg	218	Agents for hyperlipidemias	-0.131052	0.379917
MEVALOTIN TABLETS 10mg	218	Agents for hyperlipidemias	-0.540189	< 0.05
LIVALO TABLETS 2mg	218	Agents for hyperlipidemias	-0.35236	< 0.05
LIVALO OD TABLETS 2mg	218	Agents for hyperlipidemias	-0.429736	< 0.05
Lipitor Tablets 5mg	218	Agents for hyperlipidemias	-0.190221	0.200298
BEZATOL SR Tab. 200mg	218	Agents for hyperlipidemias	-0.375261	< 0.05
LIPIDIL TABLETS 80mg	218	Agents for hyperlipidemias	0.353602	< 0.05
LIVALO TABLETS 1mg	218	Agents for hyperlipidemias	-0.271437	0.064952
MEVALOTIN TABLETS 5mg	218	Agents for hyperlipidemias	-0.342633	< 0.05
LIPOVAS Tablets 5	218	Agents for hyperlipidemias	-0.344077	< 0.05
Tricor Tablets 80mg	218	Agents for hyperlipidemias	-0.353602	< 0.05
LIPIDIL TABLETS 53.3mg	218	Agents for hyperlipidemias	0.0615018	0.681314
Tricor Tablets 53.3mg	218	Agents for hyperlipidemias	-0.0615018	0.681314
Caduet combination Tablets 4	219	Other cardiovascular agents	-0.371509	< 0.05
JuvelaN Capsules 200mg	219	Other cardiovascular agents	-0.294465	< 0.05
SERMION Tablets 5mg	219	Other cardiovascular agents	-0.226268	0.126176
JuvelaN Capsules 100mg	219	Other cardiovascular agents	-0.0613902	0.681862
Cerocral Tablets 20mg	219	Other cardiovascular agents	-0.41876	< 0.05
RISUMIC Tablets 10mg	219	Other cardiovascular agents	-0.22005	0.137213
Kalimate Powder	219	Other cardiovascular agents	0.135599	0.363459
Caltan Tablets 500	219	Other cardiovascular agents	0.209104	0.158365
MEDICON Tablets 15mg	222	Antitussives	-0.207971	0.160684
Huscode	222	Antitussives	0.112791	0.450339
Astomin Tablets 10mg	222	Antitussives	-0.255825	0.0826293
CHLOPHEDRIN S Combination Tablets	222	Antitussives	-0.112791	0.450339
MUCODYNE Tablets 500mg	223	Expectorants	-0.226188	0.126315
MUCODYNE Tablets 250mg	223	Expectorants	-0.202575	0.172067
Mucosolvan Tablet 15mg	223	Expectorants	-0.650414	< 0.05
MUCODYNE DS 50％	223	Expectorants	-0.347083	< 0.05
MUCODYNE Syrup5％	223	Expectorants	-0.277674	0.0587947
Cleanal TABLETS 200mg	223	Expectorants	0.105359	0.48092
Bisolvon Tablets 4mg	223	Expectorants	-0.170955	0.250585
ASVERIN Tablets20	224	Antitussives and expectorants	0.224172	0.12982
ASVERIN Tablets10	224	Antitussives and expectorants	-0.0123337	0.934423
Codeine Phosphate Powder MYLAN	224	Antitussives and expectorants	0.0772375	0.605836
THEODUR Tablets 100mg	225	Bronchodilators	-0.120611	0.419345
Spiropent Tablet 10μg	225	Bronchodilators	-0.128277	0.390176
UNIPHYL LA tablets 200mg	225	Bronchodilators	-0.375531	< 0.05
THEODUR Tablets 200mg	225	Bronchodilators	-0.121543	0.415735
Theolong Tablets 100mg	225	Bronchodilators	-0.0766139	0.608757
Meptin-mini tablets 25μg	225	Bronchodilators	-0.341336	< 0.05
Meptin tablets 50μg	225	Bronchodilators	-0.0178614	0.905146
Meptin syrup 5μg/mL	225	Bronchodilators	-0.0842117	0.573584
UNICON Tablets 200mg	225	Bronchodilators	0.216481	0.143864
LOPEMIN Capsules 1mg	231	Antidiarrheals, intestinal regulators	-0.00388375	0.97933
BIOFERMIN POWDER	231	Antidiarrheals, intestinal regulators	-0.317813	< 0.05
GASCON Tab.40mg	231	Antidiarrheals, intestinal regulators	-0.1168	0.434296
GASCON Drops 2%	231	Antidiarrheals, intestinal regulators	0.108305	0.468671
PHELLOBERIN Combination Tablets	231	Antidiarrheals, intestinal regulators	-0.203233	0.170649
GASCON Tab.80mg	231	Antidiarrheals, intestinal regulators	0.216806	0.143249
Albumin Tannate	231	Antidiarrheals, intestinal regulators	-0.0826984	0.580515
Albumin Tannate MYLAN	231	Antidiarrheals, intestinal regulators	0.0804169	0.591035
Pariet tablets 10mg	232	Agents for peptic ulcer	-0.23812	0.107008
Takepron OD Tablets 15mg	232	Agents for peptic ulcer	-0.288425	< 0.05
Mucosta tablets 100mg	232	Agents for peptic ulcer	-0.479551	< 0.05
Gaster D Tablets 20mg	232	Agents for peptic ulcer	-0.421717	< 0.05
Selbex capsules 50mg	232	Agents for peptic ulcer	-0.313468	< 0.05
Gaster D Tablets 10mg	232	Agents for peptic ulcer	-0.290233	< 0.05
Promac D tablets 75	232	Agents for peptic ulcer	-0.304634	< 0.05
MARZULENE S COMBINATION GRANULES	232	Agents for peptic ulcer	-0.322892	< 0.05
Gaster Tablets 20mg	232	Agents for peptic ulcer	-0.2069	0.162898
Dogmatyl Tablets 50mg	232	Agents for peptic ulcer	-0.327284	< 0.05
OMEPRAL Tablets 10	232	Agents for peptic ulcer	-0.0697012	0.64154
Zantac Tablets 150mg	232	Agents for peptic ulcer	-0.230601	0.11889
Tagamet Tablets 200mg	232	Agents for peptic ulcer	-0.28172	0.0550574
Gaster Tablets 10mg	232	Agents for peptic ulcer	-0.166777	0.262524
Sodium Alginate	232	Agents for peptic ulcer	-0.206265	0.164221
Magnesium Oxide MARUISHI	234	Antacids	0.0664534	0.657184
Magnesium Oxide KENEI	234	Antacids	0.219132	0.138902
Magnesium Oxide	234	Antacids	-0.368774	< 0.05
Magnesium Oxide MYLAN	234	Antacids	-0.096591	0.51836
Sodium Bicarbonate	234	Antacids	0.322725	< 0.05
ADSORBIN Powder	234	Antacids	0.300632	< 0.05
Sodium bicarbonate MYLAN	234	Antacids	-0.0618602	0.679557
Pursennid Tablets 12mg	235	Purgatives and clysters	-0.147885	0.32119
Laxoberon Solution 0.75%	235	Purgatives and clysters	-0.146113	0.327086
ALOSENN Granules	235	Purgatives and clysters	-0.0196285	0.895811
Laxoberon Tablet 2.5mg	235	Purgatives and clysters	-0.0798881	0.593485
URSO tablets 100mg	236	Cholagogues	0.0195849	0.896041
URSO tablets 50mg	236	Cholagogues	0.0508487	0.734283
ASACOL tablets 400mg	239	Other agents affecting digestive organs	-0.079785	0.593964
GASMOTIN Tablets 5mg	239	Other agents affecting digestive organs	-0.127674	0.392426
CEREKINON Tablets 100mg	239	Other agents affecting digestive organs	-0.263411	0.07362
Nauzelin Tablets 10	239	Other agents affecting digestive organs	-0.20441	0.168131
PENTASA Tablets 250mg	239	Other agents affecting digestive organs	-0.264145	0.0727905
Ganaton Tablets 50mg	239	Other agents affecting digestive organs	-0.287831	< 0.05
Primperan Tablets 5	239	Other agents affecting digestive organs	0.0584335	0.696428
Colonel Tablets 500mg	239	Other agents affecting digestive organs	0.0172934	0.908149
Polyful Tablets 500mg	239	Other agents affecting digestive organs	-0.0172934	0.908149
Colonel Fine Granules 83.3％	239	Other agents affecting digestive organs	-0.391439	< 0.05
Polyful Fine Granules	239	Other agents affecting digestive organs	0.391439	< 0.05
THYRADIN-S TABLETS 50μg	243	Thyroid and para-thyroid hormone preparations	-0.193585	0.192305
MERCAZOLE TABLETS 5mg	243	Thyroid and para-thyroid hormone preparations	-0.0133069	0.929261
THYRADIN-S TABLETS 25μg	243	Thyroid and para-thyroid hormone preparations	-0.232503	0.115794
LEVOTHYROXINE Na tablets 50μg SANDOZ	243	Thyroid and para-thyroid hormone preparations	0.159359	0.284644
PROPACIL TABLETS 50mg	243	Thyroid and para-thyroid hormone preparations	0.187822	0.206137
PREDONINE Tablets 5mg	245	Adrenal hormone preparations	-0.255843	0.0826064
CELESTAMINE	245	Adrenal hormone preparations	-0.0255768	0.864498
Prednisolone Tablets 1mg（ASAHI KASEI）	245	Adrenal hormone preparations	0.237264	0.108312
PREDNISOLONE TABLETS 1mg	245	Adrenal hormone preparations	-0.278987	0.0575604
PREDNISOLONE TABLETS 5mg	245	Adrenal hormone preparations	-0.00860279	0.954234
PREDNISOLONE TABLETS 5mg. TAKEDA	245	Adrenal hormone preparations	0.324693	< 0.05
RINDERON Tablets 0.5mg	245	Adrenal hormone preparations	0.111324	0.45629
Prednisolone Tablets 5mg（ASAHI KASEI）	245	Adrenal hormone preparations	-0.0789977	0.597622
DECADRON Elixir	245	Adrenal hormone preparations	0.0622773	0.677513
PROSTAL TABLETS 25	247	Estrogen and gestagen preparations	-0.374738	< 0.05
Provera Tablets 2.5mg	247	Estrogen and gestagen preparations	0.0527842	0.72456
LUNABELL tablets LD	248	Mixed hormone preparations	-0.305834	< 0.05
DINAGEST Tablets 1mg	249	Other hormone preparations (including antihormone preparations)	-0.460587	< 0.05
CARNACULIN Tablets 50	249	Other hormone preparations (including antihormone preparations)	-0.215174	0.14636
Clomid tablets 50mg	249	Other hormone preparations (including antihormone preparations)	0.306451	< 0.05
HarnalD Tablets 0.2mg	259	Other agents for uro-genital and anal organ	-0.395233	< 0.05
URITOS OD Tablets 0.1mg	259	Other agents for uro-genital and anal organ	0.0680847	0.649308
Flivas OD Tablets 75mg	259	Other agents for uro-genital and anal organ	-0.14776	0.321604
Eviprostat Tablets DB	259	Other agents for uro-genital and anal organ	-0.139969	0.348053
BUP-4 tablets 10mg	259	Other agents for uro-genital and anal organ	-0.245327	0.0964928
STAYBLA ODTablets 0.1mg	259	Other agents for uro-genital and anal organ	-0.0680847	0.649308
URITOS Tablets 0.1mg	259	Other agents for uro-genital and anal organ	0.226316	0.126093
STAYBLA Tablets 0.1mg	259	Other agents for uro-genital and anal organ	-0.226316	0.126093
Flivas Tablets 25mg	259	Other agents for uro-genital and anal organ	0.143969	0.334311
Bladderon Tablets 200mg	259	Other agents for uro-genital and anal organ	-0.398225	< 0.05
Flivas OD Tablets 50mg	259	Other agents for uro-genital and anal organ	-0.223093	0.131725
BUP-4 tablets 20mg	259	Other agents for uro-genital and anal organ	0.0906513	0.544522
Pollakisu Tablets 2mg	259	Other agents for uro-genital and anal organ	-0.117698	0.430749
Onealfa Tablet 1.0μg	311	Vitamin A, D and preparations	-0.140087	0.347645
Onealfa Tablet 0.5μg	311	Vitamin A, D and preparations	-0.439791	< 0.05
ALFAROL Capsules 1.0μg	311	Vitamin A, D and preparations	-0.225048	0.128287
ALFAROL Capsules 0.5μg	311	Vitamin A, D and preparations	-0.139598	0.349345
ALFAROL Capsules 0.25μg	311	Vitamin A, D and preparations	-0.43443	< 0.05
25mg. ALINAMIN-F SUGAR-COATED TABLETS	312	Vitamin B1 preparations	-0.204535	0.167867
PANTOSIN Powder 20%	313	Vitamin B preparations (except Vitamin B1)	0.0204115	0.891679
Flavitan tab. 10mg	313	Vitamin B preparations (except Vitamin B1)	0.0122055	0.935103
FOLIAMIN TABLETS 5mg	313	Vitamin B preparations (except Vitamin B1)	0.251923	0.0875868
PYDOXAL Tablets 10mg	313	Vitamin B preparations (except Vitamin B1)	-0.105039	0.482264
PANTOSIN Tablets 100	313	Vitamin B preparations (except Vitamin B1)	-0.128214	0.390412
HIBON tablets 20mg	313	Vitamin B preparations (except Vitamin B1)	0.0661867	0.658475
PYDOXAL Tablets 20mg	313	Vitamin B preparations (except Vitamin B1)	0.00516134	0.972533
Flavitan tab. 5mg	313	Vitamin B preparations (except Vitamin B1)	0.277554	0.0589091
Juvela Tablets 50mg	315	Vitamin E and preparations	0.267974	0.0685861
Glakay Capsules 15mg	316	Vitamin K and preparations	-0.0424168	0.777106
Cinal	317	Mixed vitamin preparations (except mixed vitamin preparations compounded of vitamin A and D)	0.029107	0.846008
VITAMEDIN Combination Capsules B25	317	Mixed vitamin preparations (except mixed vitamin preparations compounded of vitamin A and D)	0.0643386	0.667449
Calcium Lactate Hydrate	321	Calcium compounds and preparations	-0.146222	0.32672
Ferromia Tablets 50mg	322	Mineral preparations	0.046893	0.754282
ASPARA Potassium Tablets 300mg	322	Mineral preparations	0.0262411	0.861012
Slow-K Tablets 600mg	322	Mineral preparations	0.251972	0.087524
TRANSAMIN CAPSULES 250mg	332	Hemostatics	0.0381656	0.798957
TRANSAMIN TABLETS 250mg	332	Hemostatics	0.00817548	0.956505
ADONA Tablets 30mg	332	Hemostatics	-0.0353073	0.813735
Warfarin tablets 1mg	333	Anticoagulants	-0.216318	0.144174
Warfarin tablets 0.5mg	333	Anticoagulants	0.0432423	0.772883
Warfarin tablets 5mg	333	Anticoagulants	-0.159694	0.283618
Plavix Tablets 75mg	339	Other agents relating to blood and body fluides	-0.178852	0.229031
EPADEL S 900	339	Other agents relating to blood and body fluides	-0.348342	< 0.05
OPALMON 5μg	339	Other agents relating to blood and body fluides	-0.128837	0.388093
Pletaal OD tablets 100mg	339	Other agents relating to blood and body fluides	-0.305318	< 0.05
PRORENAL Tablets 5μg	339	Other agents relating to blood and body fluides	-0.20158	0.174227
Pletaal OD tablets 50mg	339	Other agents relating to blood and body fluides	-0.13386	0.369702
EPADEL S 600	339	Other agents relating to blood and body fluides	-0.31112	< 0.05
ANPLAG Tablets 100mg	339	Other agents relating to blood and body fluides	-0.0750811	0.615964
Plavix Tablets 25mg	339	Other agents relating to blood and body fluides	-0.276914	0.0595188
EPADEL CAPSULES 300	339	Other agents relating to blood and body fluides	-0.0991198	0.507415
PROCYLIN Tablets 20μg	339	Other agents relating to blood and body fluides	-0.435111	< 0.05
Panaldine Tablets 100mg	339	Other agents relating to blood and body fluides	-0.549117	< 0.05
DORNER Tablets 20μg	339	Other agents relating to blood and body fluides	0.0452117	0.762832
GLYCYRON Tablets	391	Agents for liver disease	0.0974392	0.514675
Nichiphagen Combination Tablets	391	Agents for liver disease	0.0859163	0.565822
Neophagen C combination tablet	391	Agents for liver disease	-0.233636	0.113978
KREMEZIN Fine Granules 2g	392	Antidotes	-0.439282	< 0.05
Zyloric Tablets 100mg	394	Agents for treatment of gout	-0.110228	0.460764
Uralyt Combination Tablets	394	Agents for treatment of gout	-0.101138	0.498763
Urinorm Tablets 50mg	394	Agents for treatment of gout	-0.434524	< 0.05
Urinorm Tablets 25mg	394	Agents for treatment of gout	-0.00448905	0.976109
Uralyt -U Combination Powder	394	Agents for treatment of gout	-0.180052	0.225871
JANUVIA Tablets 50mg	396	Antidiabetic agents	-0.136903	0.358821
GLACTIV Tablets 50mg	396	Antidiabetic agents	0.136903	0.358821
METGLUCO Tablets 250mg	396	Antidiabetic agents	0.208285	0.160039
ACTOS Tablets 15mg	396	Antidiabetic agents	-0.213114	0.150357
Amaryl Tablets 1mg	396	Antidiabetic agents	-0.133114	0.372398
BASEN OD Tablets 0.3mg	396	Antidiabetic agents	-0.365892	< 0.05
BASEN OD Tablets 0.2mg	396	Antidiabetic agents	-0.192711	0.194359
METGLUCO Tablets 500mg	396	Antidiabetic agents	0.0121085	0.935618
METFORMIN HYDROCHLORIDE TABLETS 250mg MT “TOWA”	396	Antidiabetic agents	-0.236063	0.110163
SEIBULE OD Tablets 50mg	396	Antidiabetic agents	-0.327492	< 0.05
METFORMIN HYDROCHLORIDE TABLETS 250mg NIPRO	396	Antidiabetic agents	-0.219005	0.139137
Metformin Hydrochloride tab.250mgMT「TE」	396	Antidiabetic agents	0.0880097	0.556358
FASTIC Tablets 90	396	Antidiabetic agents	-0.106332	0.476858
Starsis Tablets 90mg	396	Antidiabetic agents	0.106332	0.476858
METFORMIN HYDROCHLORIDE Tab. 250mg MT "SANWA"	396	Antidiabetic agents	-0.180517	0.224655
EUGLUCON Tablets 2.5mg	396	Antidiabetic agents	-0.109696	0.462945
Amaryl Tablets 0.5mg	396	Antidiabetic agents	0.209757	0.157041
Daonil Tablets 2.5mg	396	Antidiabetic agents	0.109696	0.462945
Prograf Capsules 1mg	399	Agents affecting metabolism, n.e.c.	-0.0996451	0.505156
Evista® tablets 60mg	399	Agents affecting metabolism, n.e.c.	-0.374589	< 0.05
RHEUMATREX CAPSULES 2mg	399	Agents affecting metabolism, n.e.c.	-0.131546	0.378109
Bonalon Tablet 35mg	399	Agents affecting metabolism, n.e.c.	-0.359462	< 0.05
ADETPHOS KOWA GRANULES 10%	399	Agents affecting metabolism, n.e.c.	-0.140257	0.347053
FOSAMAC Tablets 35mg	399	Agents affecting metabolism, n.e.c.	0.284119	0.0529331
FOIPAN Tablets 100mg	399	Agents affecting metabolism, n.e.c.	-0.26609	0.0706306
Actonel Tablets 17.5mg	399	Agents affecting metabolism, n.e.c.	-0.34996	< 0.05
BENET Tablets 17.5mg	399	Agents affecting metabolism, n.e.c.	0.0268181	0.857987
KINEDAK Tablets 50mg	399	Agents affecting metabolism, n.e.c.	-0.235945	0.110347
Careram tablets 25mg	399	Agents affecting metabolism, n.e.c.	0.0680032	0.6497
Imuran Tablets 50mg	399	Agents affecting metabolism, n.e.c.	0.213	0.150579
BENET Tablets 2.5mg	399	Agents affecting metabolism, n.e.c.	0.292896	< 0.05
Trinosin granules 10%	399	Agents affecting metabolism, n.e.c.	0.140257	0.347053
MONILAC Syrup	399	Agents affecting metabolism, n.e.c.	0.265801	0.0709487
TS-1 combination OD tablets 20mg	422	Antimetabolic agents	-0.249292	0.0910601
TS-1 combination OD tablets 25mg	422	Antimetabolic agents	-0.161493	0.278158
Glivec Tablets 100mg	429	Other antitumor agents	0.0923607	0.536928
NIPOLAZIN Tablets ３ｍｇ	441	Antihistamines	-0.0571871	0.702602
Zesulan Tablets 3mg	441	Antihistamines	0.0104155	0.944604
POLARAMINE Tablets 2mg	441	Antihistamines	-0.198347	0.181384
Tavegyl Tablets 1mg	441	Antihistamines	0.0631075	0.673453
PERIACTIN Syrup	441	Antihistamines	0.125214	0.401685
Rimatil tablets 100mg	442	Agents for stimulation therapy	-0.195523	0.187807
Allegra Tablets 60mg	449	Other antiallergic agents	-0.162493	0.275153
KIPRES Tablets 10mg	449	Other antiallergic agents	-0.125576	0.400315
ALLELOCK OD Tablets 5mg	449	Other antiallergic agents	-0.13453	0.367289
SINGULAIR Tablets 10mg	449	Other antiallergic agents	-0.0613946	0.68184
Alesion Tablets 20	449	Other antiallergic agents	-0.0985327	0.509945
Allelock Tablets 5mg	449	Other antiallergic agents	-0.159881	0.283047
ONON Capsules 112.5mg	449	Other antiallergic agents	-0.242904	0.0999355
Claritin tablets 10mg	449	Other antiallergic agents	-0.27217	0.0642029
KIPRES Chewable Tablets 5mg	449	Other antiallergic agents	-0.152754	0.305335
Zyrtec Tablets 10mg	449	Other antiallergic agents	-0.0767366	0.608182
KIPRES Fine Granules 4mg	449	Other antiallergic agents	0.0448397	0.764728
SINGULAIR Chewable Tablets 5mg	449	Other antiallergic agents	0.152754	0.305335
Claritin reditabs tablets 10mg	449	Other antiallergic agents	0.194948	0.189134
EBASTEL Tablets 10mg	449	Other antiallergic agents	-0.0152998	0.9187
Alesion Tablets 10	449	Other antiallergic agents	0.063082	0.673577
Azeptin tablets 1mg	449	Other antiallergic agents	-0.196714	0.185079
Hochuekkito TSUMURA	520	Chinese medicines	-0.206199	0.164358
Shakuyakukanzoto TSUMURA	520	Chinese medicines	0.232047	0.11653
Yokukansan TSUMURA	520	Chinese medicines	-0.14427	0.333291
Kamishoyosan TSUMURA	520	Chinese medicines	-0.105643	0.479733
Bakumonnto TSUMURA	520	Chinese medicines	0.0372049	0.803917
Kakkonto TSUMURA	520	Chinese medicines	-0.0880641	0.556113
Bofutushosan TSUMURA	520	Chinese medicines	-0.167037	0.261769
Mashiningan TSUMURA	520	Chinese medicines	-0.0344926	0.81796
Shoseiryuto Kracie	520	Chinese medicines	-0.193527	0.192442
Kakkonto OSUGI	520	Chinese medicines	0.0756344	0.613358
Kakkonto HONZO	520	Chinese medicines	0.0435822	0.771145
FLOMOX Tablets 100mg	613	Antibiotic preparations acting mainly on gram-positive, gram-negative bacteria	-0.302878	< 0.05
MEIACT MS TABLETS 100mg	613	Antibiotic preparations acting mainly on gram-positive, gram-negative bacteria	-0.0996052	0.505328
MEIACT MS FINE GRANULES 10%	613	Antibiotic preparations acting mainly on gram-positive, gram-negative bacteria	-0.0428482	0.774898
Cefzon Capsules 100mg	613	Antibiotic preparations acting mainly on gram-positive, gram-negative bacteria	-0.169421	0.254924
FLOMOX Fine Granules for Pediatric 100mg	613	Antibiotic preparations acting mainly on gram-positive, gram-negative bacteria	-0.233892	0.113571
Cefzon Fine Granules 10% for Pediatric	613	Antibiotic preparations acting mainly on gram-positive, gram-negative bacteria	-0.224409	0.129403
BANAN TABLETS 100mg	613	Antibiotic preparations acting mainly on gram-positive, gram-negative bacteria	0.0411817	0.783438
Kefral Capsules 250mg	613	Antibiotic preparations acting mainly on gram-positive, gram-negative bacteria	-0.319196	< 0.05
Sawacillin Capsules 250	613	Antibiotic preparations acting mainly on gram-positive, gram-negative bacteria	0.11334	0.448125
FLOMOX Tablets 75mg	613	Antibiotic preparations acting mainly on gram-positive, gram-negative bacteria	0.124442	0.404617
Sawacillin Tablets 250	613	Antibiotic preparations acting mainly on gram-positive, gram-negative bacteria	0.372166	< 0.05
WIDECILLIN FINE GRANULES 20%	613	Antibiotic preparations acting mainly on gram-positive, gram-negative bacteria	0.00854738	0.954528
Sawacillin Fine Granules 10%	613	Antibiotic preparations acting mainly on gram-positive, gram-negative bacteria	0.181256	0.222731
PASETOCIN Tablets 250mg	613	Antibiotic preparations acting mainly on gram-positive, gram-negative bacteria	-0.372166	< 0.05
Clarith tablets 200	614	Antibiotic preparations acting mainly on gram-positive bacteria and mycoplasma	-0.306697	< 0.05
Klaricid Tablets 200mg	614	Antibiotic preparations acting mainly on gram-positive bacteria and mycoplasma	-0.155045	0.29805
ZITHROMAC Tablets 250mg	614	Antibiotic preparations acting mainly on gram-positive bacteria and mycoplasma	-0.187867	0.206027
Clarith dry syrup 10% for pediatric	614	Antibiotic preparations acting mainly on gram-positive bacteria and mycoplasma	0.101573	0.49691
Clarith tablets 50 for pediatric	614	Antibiotic preparations acting mainly on gram-positive bacteria and mycoplasma	-0.242001	0.101242
MINOMYCIN TABLETS 50mg	615	Antibiotic preparations acting mainly on gram-positive, gram-negative bacteria, rickettsia and chlamydia	0.190034	0.200748
MINOMYCIN CAPSULES 100mg	615	Antibiotic preparations acting mainly on gram-positive, gram-negative bacteria, rickettsia and chlamydia	0.0272414	0.855769
Azulfidine EN tablets 500mg	621	Sulfonamide preparations	-0.166562	0.263148
Salazopyrin Tablets 500mg	621	Sulfonamide preparations	0.0407315	0.785749
NEOISCOTIN Tablets 100mg	622	Anti-tuberculous agents	-0.172193	0.247119
CRAVIT TABLETS 500mg	624	Synthetic antibacterials	-0.284462	0.0526347
GRACEVIT TABLETS 50mg	624	Synthetic antibacterials	-0.00385148	0.979502
CRAVIT TABLETS 250mg	624	Synthetic antibacterials	-0.277364	0.0590894
OZEX Tablets 150mg	624	Synthetic antibacterials	-0.013478	0.928354
TARIVID Tablets 100mg	624	Synthetic antibacterials	-0.184234	0.215095
Baraclude Tablets 0.5mg	625	Anti-virus agents	0.0491577	0.742812
VALTREX Tablets 500mg	625	Anti-virus agents	-0.0373787	0.803019
Lamisil Tablets 125mg	629	Other chemotherapeutics	-0.0856914	0.566843
BAKTAR Combination Tablets	629	Other chemotherapeutics	0.00315392	0.983214
Lactose Hydrate	711	Excipients	-0.0905752	0.544861
Purified Ｗater	713	Solvents	0.287981	< 0.05
Simple Syrup	714	Flavoring, odor improving and coloring agents	-0.14802	0.320742
Barytgen HD	721	X-ray contrast agents	0.107821	0.47067
UBIT tablets 100mg	729	Other diagnostic agents (except extracorporeal diagnostic medicines)	0.164784	0.26835
NIFLEC Combination Powder	799	Agents for not mainly purpose of therapeutic, n.e.c.	-0.158791	0.286384
OXYCONTIN Tablets 5mg	811	Opium alkaloids preparations	-0.0899526	0.547641
