# Supplementary material for: Promoting generic drug usage in Japan: correlation between generic drug usage and monthly personal income
Source: J Pharm Policy Pract. 2023 Feb 22;16:27. doi: 10.1186/s40545-023-00532-5 (PMC9948395; doi:10.1186/s40545-023-00532-5)
Supplement: Supplementary file 4 — Additional file 4: Table S4. Correlation coefficients between the usage rate of generic drugs and monthly personal income for inpatient prescriptions in each prefecture. [file 40545_2023_532_MOESM4_ESM.xlsx]

## Sheet: 入院
Table S4 Correlation coefficients between the usage rate of generic drugs and monthly personal income for inpatient prescriptions in each prefecture
Drug	Code	Therapeutic categories of Standard Commodity Classification Number	Correlation coefficient	P-value
Myslee Tablets 5mg	112	Hypnotics and sedative, antianxietics	-0.00665675	0.964579
Lendormin D Tablets 0.25mg	112	Hypnotics and sedative, antianxietics	0.0258207	0.863218
Rohypnol Tablets 2mg	112	Hypnotics and sedative, antianxietics	-0.0867685	0.56196
Lendormin Tablets 0.25mg	112	Hypnotics and sedative, antianxietics	-0.0298217	0.842273
Benzalin Tablets 5mg	112	Hypnotics and sedative, antianxietics	-0.140216	0.347197
Rohypnol Tablets 1mg	112	Hypnotics and sedative, antianxietics	-0.0013083	0.993036
Halcion Tablets 0.25mg	112	Hypnotics and sedative, antianxietics	-0.113903	0.445857
Amoban Tablets 7.5mg	112	Hypnotics and sedative, antianxietics	-0.1136	0.447075
EURODIN 2mg. TABLETS	112	Hypnotics and sedative, antianxietics	-0.188535	0.204389
WYPAX TABLETS 0.5	112	Hypnotics and sedative, antianxietics	0.0115268	0.938705
Silece Tablets 1mg	112	Hypnotics and sedative, antianxietics	-0.130228	0.382944
Solanax Tablets 0.8mg	112	Hypnotics and sedative, antianxietics	0.125048	0.402316
2mg. CERCINE TABLETS	112	Hypnotics and sedative, antianxietics	-0.0151677	0.919399
CONSTAN 0.4mg. TABLETS	112	Hypnotics and sedative, antianxietics	-0.304279	< 0.05
5mg. CERCINE TABLETS	112	Hypnotics and sedative, antianxietics	0.0509114	0.733967
Lexotan Tablets 2mg	112	Hypnotics and sedative, antianxietics	-0.0264766	0.859778
Depakene R Tablets 200mg	113	Antiepileptics	-0.0317228	0.832358
TOPINA Tablets 50mg	113	Antiepileptics	0.133468	0.371118
Depakene Syrup 5%	113	Antiepileptics	0.195066	0.18886
SELENICA Granules 40%	113	Antiepileptics	0.153236	0.303792
RIVOTRIL Tablets 0.5mg	113	Antiepileptics	0.0975334	0.514267
SELENICA-R Granules 40%	113	Antiepileptics	-0.196122	0.18643
Tegretol Tablets 200mg	113	Antiepileptics	0.128749	0.388418
ALEVIATIN Powders 10%	113	Antiepileptics	0.195928	0.186875
Landsen Tablets 0.5mg	113	Antiepileptics	-0.0975334	0.514267
Tegretol Powders 50%	113	Antiepileptics	-0.159572	0.283992
Depakene R Tablets 100mg	113	Antiepileptics	-0.10714	0.473494
Tegretol Tablets 100mg	113	Antiepileptics	-0.0433022	0.772577
ALEVIATIN Tablets 100mg	113	Antiepileptics	-0.00207884	0.988935
LOXONIN TABLETS 60mg	114	Antipyretics, analgesics and anti-inflammatory agents	-0.173354	0.243898
Voltaren Tablets 25mg	114	Antipyretics, analgesics and anti-inflammatory agents	0.00796428	0.957628
Comtan Tablets 100mg	116	Antiperkinsonism agents	0.0600783	0.688311
MENESIT Tablets 100	116	Antiperkinsonism agents	-0.206748	0.163213
BI・Sifrol Tablets 0.5mg	116	Antiperkinsonism agents	0.181587	0.221874
NEODOPASTON COMBINATION TABLETS L100	116	Antiperkinsonism agents	-0.0225278	0.880525
AKINETON Tablets 1mg	116	Antiperkinsonism agents	0.236365	0.109697
Symmetrel Tablets 50mg	116	Antiperkinsonism agents	-0.345722	< 0.05
BI・Sifrol Tablets 0.125mg	116	Antiperkinsonism agents	0.348728	< 0.05
ARTANE TABLETS（2mg）	116	Antiperkinsonism agents	0.114288	0.444314
Zyprexa Zydis tablets 10mg	117	Psychotropic agents	0.135472	0.363911
REFLEX TABLETS 15mg	117	Psychotropic agents	-0.0533134	0.721909
Seroquel 100mg Tablets	117	Psychotropic agents	0.271681	0.0647015
RISPERDAL Oral Solution	117	Psychotropic agents	-0.0611263	0.683157
REMERON Tablets 15mg	117	Psychotropic agents	0.0533134	0.721909
Seroquel 250mg Tablets	117	Psychotropic agents	0.231717	0.117066
LIMAS tablets 200	117	Psychotropic agents	-0.0123003	0.9346
RISPERDAL Tablets 1mg	117	Psychotropic agents	-0.0610984	0.683294
DEPAS TABLETS 0.5mg	117	Psychotropic agents	0.059931	0.689037
RESLIN Tablets 25	117	Psychotropic agents	-0.049134	0.742932
Lullan Tablets 4mg	117	Psychotropic agents	0.0724497	0.62842
Desyrel Tablets 25	117	Psychotropic agents	0.049134	0.742932
LEVOTOMIN TABLETS 25mg	117	Psychotropic agents	0.0121475	0.935411
Serenace Tablets 3mg	117	Psychotropic agents	0.217296	0.142324
LEVOTOMIN TABLETS 5mg	117	Psychotropic agents	0.0655536	0.661544
LEVOTOMIN TABLETS 50mg	117	Psychotropic agents	0.0544436	0.716257
LIMAS tablets 100	117	Psychotropic agents	0.0923773	0.536855
Hirnamin Tablets 25mg	117	Psychotropic agents	-0.0226511	0.879877
Hirnamin Tablets 5mg	117	Psychotropic agents	-0.0655536	0.661544
PL Combination Granules	118	Agents used for common cold	0.0447569	0.76515
Aricept D Tablets 5mg	119	Other agents affecting central nervous system	-0.149215	0.316808
Gramalil Tablets 25mg	119	Other agents affecting central nervous system	-0.128239	0.390316
Xylocaine Viscous 2%	121	Local anesthetics	0.0666671	0.65615
UBRETID TAB. 5mg	123	Autonomic agents	-0.120673	0.419104
Lioresal Tablets 5mg	124	Antispasmodics	0.117045	0.433328
Myonal Tablets 50mg	124	Antispasmodics	-0.227502	0.124068
Ternelin Tablets 1mg	124	Antispasmodics	-0.386423	< 0.05
Buscopan Tablets 10mg	124	Antispasmodics	-0.0664703	0.657102
Merislon Tablets 6mg	133	Antimotionsickness agents	-0.193558	0.192368
Cephadol Tablets 25mg	133	Antimotionsickness agents	-0.21881	0.139498
Neuquinon tablets 10mg	211	Cardiotonics	-0.0647696	0.665352
MAINTATE Tablets 2.5mg	212	Antiarrhythmic agents	0.11223	0.452611
Ancaron Tablets 100mg	212	Antiarrhythmic agents	0.0533973	0.721488
MAINTATE Tablets 5mg	212	Antiarrhythmic agents	0.0275988	0.853898
SUNRYTHM CAPSULES 50mg	212	Antiarrhythmic agents	0.143768	0.334993
MAINTATE Tablets 0.625mg	212	Antiarrhythmic agents	0.18599	0.210679
MEXITIL Capsules 100mg	212	Antiarrhythmic agents	0.13735	0.357239
INDERAL Tablets 10mg	212	Antiarrhythmic agents	-0.205796	0.165203
Aldactone-A Tablets 25mg	213	Diuretics	0.0819569	0.583925
DIART Tab. 60mg	213	Diuretics	-0.372553	< 0.05
Lasix Tablets 20mg	213	Diuretics	-0.0441583	0.768203
DIART Tab. 30mg	213	Diuretics	0.0743732	0.619304
LUPRAC Tablets 4mg	213	Diuretics	-0.23203	0.116558
Lasix Tablets 40mg	213	Diuretics	-0.0824266	0.581764
ISOBIDE SYRUP 70%	213	Diuretics	0.253583	0.0854509
FLUITRAN Tablets 2mg	213	Diuretics	0.141276	0.343527
OLMETEC OD TABLETS 20mg	214	Antihypertensives	0.0855441	0.567513
Micardis Tablets 40mg	214	Antihypertensives	0.0183616	0.902502
Micardis Tablets 20mg	214	Antihypertensives	0.0869145	0.5613
ARTIST TABLETS 10mg	214	Antihypertensives	0.185469	0.211983
ARTIST TABLETS 2.5mg	214	Antihypertensives	0.324466	< 0.05
DIOVAN Tablets 80mg	214	Antihypertensives	0.306891	< 0.05
RENIVACE Tablets 5	214	Antihypertensives	-0.156523	0.293413
BLOPRESS TABLETS 4	214	Antihypertensives	0.173345	0.243923
TANATRIL Tablets 5	214	Antihypertensives	-0.226206	0.126282
Metligine tab. 2mg	216	Vasoconstrictors	-0.106577	0.475836
Adalat-CR20	217	Vasodilators	0.0320491	0.830659
Norvasc OD Tablets 5mg	217	Vasodilators	0.0385923	0.796756
CONIEL Tablets 4	217	Vasodilators	-0.0630582	0.673694
SIGMART Tablets 5mg	217	Vasodilators	-0.0283226	0.850109
HERBESSER R Capsules 100mg	217	Vasodilators	0.124461	0.404545
Vasolan Tablets 40mg	217	Vasodilators	0.17116	0.250007
Itorol tab. 20mg	217	Vasodilators	0.0618268	0.67972
NitorolR capsules 20mg	217	Vasodilators	-0.0629815	0.674068
Persantin Tablets 25mg	217	Vasodilators	0.146876	0.324538
CRESTOR Tablets 2.5mg	218	Agents for hyperlipidemias	-0.0109512	0.94176
CRESTOR OD Tablets 2.5mg	218	Agents for hyperlipidemias	0.247154	0.0939587
Lipitor Tablets 10mg	218	Agents for hyperlipidemias	0.116666	0.434827
Lipitor Tablets 5mg	218	Agents for hyperlipidemias	0.203988	0.169031
BEZATOL SR Tab. 200mg	218	Agents for hyperlipidemias	-0.0374193	0.802809
Kalimate Powder	219	Other cardiovascular agents	0.0717985	0.631518
RISUMIC Tablets 10mg	219	Other cardiovascular agents	-0.0358821	0.810758
RENAGEL Tablets 250mg	219	Other cardiovascular agents	0.0709818	0.635413
SERMION Tablets 5mg	219	Other cardiovascular agents	-0.203512	0.170049
JuvelaN Capsules 100mg	219	Other cardiovascular agents	-0.0601742	0.687839
JuvelaN Capsules 200mg	219	Other cardiovascular agents	0.209215	0.15814
Cerocral Tablets 20mg	219	Other cardiovascular agents	-0.292404	< 0.05
MEDICON Tablets 15mg	222	Antitussives	0.301165	< 0.05
Astomin Tablets 10mg	222	Antitussives	-0.219055	0.139044
MUCODYNE DS 50％	223	Expectorants	-0.0723979	0.628666
Mucosolvan Tablet 15mg	223	Expectorants	0.0655305	0.661656
MUCODYNE Tablets 500mg	223	Expectorants	-0.081051	0.588103
Cleanal TABLETS 200mg	223	Expectorants	-0.0112347	0.940255
MUCODYNE Tablets 250mg	223	Expectorants	0.145728	0.328378
Bisolvon Tablets 4mg	223	Expectorants	0.0382833	0.79835
THEODUR Tablets 100mg	225	Bronchodilators	-0.0738937	0.621572
UNIPHYL LA tablets 200mg	225	Bronchodilators	0.356678	< 0.05
BIOFERMIN POWDER	231	Antidiarrheals, intestinal regulators	-0.187676	0.206497
LOPEMIN Capsules 1mg	231	Antidiarrheals, intestinal regulators	0.117158	0.432879
GASCON Tab.40mg	231	Antidiarrheals, intestinal regulators	0.169266	0.255367
GASCON Drops 2%	231	Antidiarrheals, intestinal regulators	0.199545	0.178707
Albumin Tannate	231	Antidiarrheals, intestinal regulators	0.053929	0.718828
Pariet tablets 10mg	232	Agents for peptic ulcer	-0.0417666	0.780438
Takepron OD Tablets 15mg	232	Agents for peptic ulcer	0.0379505	0.800066
Mucosta tablets 100mg	232	Agents for peptic ulcer	-0.0709401	0.635612
Sodium Alginate	232	Agents for peptic ulcer	-0.235602	0.110881
Promac D tablets 75	232	Agents for peptic ulcer	0.0605378	0.68605
Gaster D Tablets 20mg	232	Agents for peptic ulcer	-0.263221	0.0738358
Selbex capsules 50mg	232	Agents for peptic ulcer	0.106228	0.47729
MARZULENE S COMBINATION GRANULES	232	Agents for peptic ulcer	-0.490379	< 0.05
Dogmatyl Tablets 50mg	232	Agents for peptic ulcer	-0.0927953	0.535006
Selbex fine granules	232	Agents for peptic ulcer	-0.279767	0.0568369
ULCERLMIN	232	Agents for peptic ulcer	0.24519	0.096686
Magnesium Oxide	234	Antacids	-0.316301	< 0.05
Sodium Bicarbonate	234	Antacids	-0.000495638	0.997362
ADSORBIN Powder	234	Antacids	0.142321	0.339933
Laxoberon Solution 0.75%	235	Purgatives and clysters	0.110235	0.460735
Pursennid Tablets 12mg	235	Purgatives and clysters	-0.0491742	0.742729
Laxoberon Tablet 2.5mg	235	Purgatives and clysters	0.0554575	0.7112
URSO tablets 100mg	236	Cholagogues	0.146965	0.324242
URSO tablets 50mg	236	Cholagogues	-0.0480184	0.748576
GASMOTIN Tablets 5mg	239	Other agents affecting digestive organs	0.246844	0.0943851
ASACOL tablets 400mg	239	Other agents affecting digestive organs	-0.0681736	0.648879
Primperan Tablets 5	239	Other agents affecting digestive organs	0.00870669	0.953682
Nauzelin Tablets 10	239	Other agents affecting digestive organs	0.251567	0.0880515
CEREKINON Tablets 100mg	239	Other agents affecting digestive organs	0.0407054	0.785883
Ganaton Tablets 50mg	239	Other agents affecting digestive organs	-0.0883797	0.554693
THYRADIN-S TABLETS 50μg	243	Thyroid and para-thyroid hormone preparations	0.399576	< 0.05
THYRADIN-S TABLETS 25μg	243	Thyroid and para-thyroid hormone preparations	0.384579	< 0.05
MERCAZOLE TABLETS 5mg	243	Thyroid and para-thyroid hormone preparations	0.167352	0.26086
PREDONINE Tablets 5mg	245	Adrenal hormone preparations	-0.314352	< 0.05
PREDNISOLONE TABLETS 5mg. TAKEDA	245	Adrenal hormone preparations	0.406179	< 0.05
PREDNISOLONE TABLETS 5mg	245	Adrenal hormone preparations	0.134322	0.368038
Prednisolone Tablets 1mg（ASAHI KASEI）	245	Adrenal hormone preparations	0.0715935	0.632495
RINDERON Tablets 0.5mg	245	Adrenal hormone preparations	0.188602	0.204226
PREDNISOLONE TABLETS 1mg	245	Adrenal hormone preparations	-0.0676786	0.651264
CELESTAMINE	245	Adrenal hormone preparations	-0.0695671	0.642183
CARNACULIN Tablets 50	249	Other hormone preparations (including antihormone preparations)	0.0186875	0.90078
PARTAN M Tablets 0.125mg	253	Oxytocics	0.063851	0.669825
HarnalD Tablets 0.2mg	259	Other agents for uro-genital and anal organ	-0.0767668	0.60804
Eviprostat Tablets DB	259	Other agents for uro-genital and anal organ	0.0822535	0.58256
URITOS OD Tablets 0.1mg	259	Other agents for uro-genital and anal organ	0.0881742	0.555617
25mg. ALINAMIN-F SUGAR-COATED TABLETS	312	Vitamin B1 preparations	0.0466693	0.755419
PANTOSIN Powder 20%	313	Vitamin B preparations (except Vitamin B1)	-0.242434	0.100613
FOLIAMIN TABLETS 5mg	313	Vitamin B preparations (except Vitamin B1)	0.130242	0.382893
PYDOXAL Tablets 10mg	313	Vitamin B preparations (except Vitamin B1)	0.168855	0.256538
Glakay Capsules 15mg	316	Vitamin K and preparations	0.0861987	0.564541
VITAMEDIN Combination Capsules B25	317	Mixed vitamin preparations (except mixed vitamin preparations compounded of vitamin A and D)	0.0412267	0.783207
Cinal	317	Mixed vitamin preparations (except mixed vitamin preparations compounded of vitamin A and D)	-0.0612816	0.682395
ASPARA-CA Tablets200	321	Calcium compounds and preparations	0.219892	0.137502
Ferromia Tablets 50mg	322	Mineral preparations	0.214872	0.14694
ASPARA Potassium Tablets 300mg	322	Mineral preparations	0.141795	0.341738
Slow-K Tablets 600mg	322	Mineral preparations	0.394162	< 0.05
Ferromia Granules	322	Mineral preparations	-0.0988757	0.508466
Glucose	323	Saccharide preparations	-0.018842	0.899964
ADONA Tablets 30mg	332	Hemostatics	-0.159763	0.283407
TRANSAMIN CAPSULES 250mg	332	Hemostatics	-0.081805	0.584624
Warfarin tablets 1mg	333	Anticoagulants	-0.119925	0.422015
Warfarin tablets 0.5mg	333	Anticoagulants	0.0101685	0.945916
Plavix Tablets 75mg	339	Other agents relating to blood and body fluides	0.122943	0.410343
Pletaal OD tablets 100mg	339	Other agents relating to blood and body fluides	-0.0651532	0.663488
EPADEL S 900	339	Other agents relating to blood and body fluides	0.119414	0.424012
OPALMON 5μg	339	Other agents relating to blood and body fluides	0.0495058	0.741054
Pletaal OD tablets 50mg	339	Other agents relating to blood and body fluides	0.0271552	0.856221
ANPLAG Tablets 100mg	339	Other agents relating to blood and body fluides	-0.0783126	0.600813
PROCYLIN Tablets 20μg	339	Other agents relating to blood and body fluides	-0.0583163	0.697008
DORNER Tablets 20μg	339	Other agents relating to blood and body fluides	-0.0617502	0.680096
Panaldine Tablets 100mg	339	Other agents relating to blood and body fluides	-0.280773	0.0559147
GLYCYRON Tablets	391	Agents for liver disease	0.264908	0.0719372
KREMEZIN Fine Granules 2g	392	Antidotes	-0.190706	0.19913
Urinorm Tablets 50mg	394	Agents for treatment of gout	0.197634	0.182991
Uralyt Combination Tablets	394	Agents for treatment of gout	-0.122527	0.411943
JANUVIA Tablets 50mg	396	Antidiabetic agents	-0.0601173	0.688119
GLACTIV Tablets 50mg	396	Antidiabetic agents	0.0601173	0.688119
SEIBULE Tablets 50mg	396	Antidiabetic agents	0.01154	0.938635
METGLUCO Tablets 250mg	396	Antidiabetic agents	0.34107	< 0.05
Metformin Hydrochloride tab.250mgMT「TE」	396	Antidiabetic agents	-0.0688729	0.645515
Amaryl Tablets 1mg	396	Antidiabetic agents	0.107787	0.470812
BASEN OD Tablets 0.2mg	396	Antidiabetic agents	0.0373911	0.802955
Prograf Capsules 1mg	399	Agents affecting metabolism, n.e.c.	-0.0815899	0.585616
CELLCEPT Capsules 250	399	Agents affecting metabolism, n.e.c.	0.276489	0.0599274
Prograf Capsules 0.5mg	399	Agents affecting metabolism, n.e.c.	0.13497	0.36571
Neoral Capsules 25mg	399	Agents affecting metabolism, n.e.c.	0.272567	0.0638002
FOIPAN Tablets 100mg	399	Agents affecting metabolism, n.e.c.	-0.121564	0.415652
RHEUMATREX CAPSULES 2mg	399	Agents affecting metabolism, n.e.c.	0.267778	0.0687972
ADETPHOS KOWA GRANULES 10%	399	Agents affecting metabolism, n.e.c.	-0.078905	0.598053
MONILAC Syrup	399	Agents affecting metabolism, n.e.c.	-0.0239225	0.873187
Evista® tablets 60mg	399	Agents affecting metabolism, n.e.c.	-0.0328861	0.826304
KINEDAK Tablets 50mg	399	Agents affecting metabolism, n.e.c.	0.10131	0.49803
Imuran Tablets 50mg	399	Agents affecting metabolism, n.e.c.	0.301235	< 0.05
TS-1 combination OD tablets 20mg	422	Antimetabolic agents	-0.240264	0.103792
TS-1 combination OD tablets 25mg	422	Antimetabolic agents	-0.15254	0.30602
HIBERNA SUGAR-COATED TABLETS 25mg	441	Antihistamines	0.128853	0.388034
SINGULAIR Tablets 10mg	449	Other antiallergic agents	0.200135	0.177402
Allegra Tablets 60mg	449	Other antiallergic agents	0.0656089	0.661276
ONON drysyrup	449	Other antiallergic agents	-0.0703954	0.638216
ALLELOCK OD Tablets 5mg	449	Other antiallergic agents	0.0303089	0.83973
RIZABEN Capsules 100mg	449	Other antiallergic agents	0.0383479	0.798017
Yokukansan TSUMURA	520	Chinese medicines	-0.223939	0.130229
Rikkunsito TSUMURA	520	Chinese medicines	-0.187217	0.20763
Goreisan TSUMURA	520	Chinese medicines	-0.000398498	0.997879
Hochuekkito TSUMURA	520	Chinese medicines	-0.200942	0.175623
Juzentaihoto TSUMURA	520	Chinese medicines	-0.214972	0.146748
Mashiningan TSUMURA	520	Chinese medicines	-0.196756	0.184982
Kakkonto TSUMURA	520	Chinese medicines	-0.0115901	0.938369
Daiokanzoto TSUMURA	520	Chinese medicines	-0.328134	< 0.05
FLOMOX Tablets 100mg	613	Antibiotic preparations acting mainly on gram-positive, gram-negative bacteria	0.198897	0.180152
Cefzon Capsules 100mg	613	Antibiotic preparations acting mainly on gram-positive, gram-negative bacteria	0.224646	0.128988
Kefral Capsules 250mg	613	Antibiotic preparations acting mainly on gram-positive, gram-negative bacteria	-0.0922754	0.537306
MEIACT MS TABLETS 100mg	613	Antibiotic preparations acting mainly on gram-positive, gram-negative bacteria	0.252697	0.0865857
Sawacillin Capsules 250	613	Antibiotic preparations acting mainly on gram-positive, gram-negative bacteria	0.317022	< 0.05
MINOMYCIN CAPSULES 100mg	615	Antibiotic preparations acting mainly on gram-positive, gram-negative bacteria, rickettsia and chlamydia	0.0949809	0.525389
MINOMYCIN TABLETS 50mg	615	Antibiotic preparations acting mainly on gram-positive, gram-negative bacteria, rickettsia and chlamydia	0.237619	0.10777
VFEND Tablets 50mg	617	Antibiotic preparations acting mainly on mold	0.414518	< 0.05
FUNGIZONE ORAL SUSPENSION	617	Antibiotic preparations acting mainly on mold	-0.0501011	0.73805
Azulfidine EN tablets 500mg	621	Sulfonamide preparations	-0.0361252	0.8095
NEOISCOTIN Tablets 100mg	622	Anti-tuberculous agents	-0.0371242	0.804333
CRAVIT TABLETS 500mg	624	Synthetic antibacterials	0.104694	0.483712
Baraclude Tablets 0.5mg	625	Anti-virus agents	0.266141	0.0705742
BAKTAR Combination Tablets	629	Other chemotherapeutics	0.0386563	0.796427
Purified Ｗater	713	Solvents	-0.104361	0.485109
Simple Syrup	714	Flavoring, odor improving and coloring agents	-0.0411083	0.783814
Barytgen HD	721	X-ray contrast agents	0.137207	0.357744
PRONASE MS	799	Agents for not mainly purpose of therapeutic, n.e.c.	-0.0362335	0.808939
OXYCONTIN Tablets 5mg	811	Opium alkaloids preparations	-0.0296145	0.843356
OXYCONTIN Tablets 20mg	811	Opium alkaloids preparations	0.0230726	0.877658
OXYCONTIN Tablets 10mg	811	Opium alkaloids preparations	-0.0620009	0.678867
